# Supplementary material for: High-performance integrated virtual environment (HIVE): a robust infrastructure for next-generation sequence data analysis
Source: Database (Oxford). 2016 Mar 17;2016:baw022. doi: 10.1093/database/baw022 (PMC4795927; doi:10.1093/database/baw022)
Supplement: Supplementary Data [file supp_baw022_suppl_data.zip]

Archive with 3 entries (3 files):
- HIVE_Infrastructure_Reviewer_read-me.docx
- Infrastructure_Supplements.xlsx
- FigureS1.pptx
