# Supplementary material for: High-performance integrated virtual environment (HIVE): a robust infrastructure for next-generation sequence data analysis
Source: Database (Oxford). 2016 Mar 17;2016:baw022. doi: 10.1093/database/baw022 (PMC4795927; doi:10.1093/database/baw022)
Supplement: Supplementary Data [file supp_baw022_suppl_data.zip › Infrastructure_Supplements.xlsx]

## Sheet: S1 - Genome IDs
ENTEROVIRUS GENOMES	Genbank ID	Virus name	HIVE ID
	DQ443002	Human coxsackievirus A24 isolate DSO-26/2005, complete genome	111178
	AF465514	Human coxsackievirus A20 strain IH Pool 35, complete genome	111180
	DQ995634	Human coxsackievirus A11 strain BAN01-10589, complete genome	111182
	DQ995635	Human coxsackievirus A13 strain ARG98-10613, complete genome	111184
	DQ995644	Human coxsackievirus A13 strain USA/Ca98-10615, complete genome	111186
	DQ995638	Human coxsackievirus A13 strain BAN01-10637, complete genome	111188
	DQ995636	Human coxsackievirus A13 strain ARG98-10614, complete genome	111190
	DQ995633	Human coxsackievirus A11 strain BAN00-10444, complete genome	111192
	AY184219	Human poliovirus 1 strain Sabin 1, complete genome	111194
	AY184220	Human poliovirus 2 strain Sabin 2, complete genome	111196
	FM955278	Human coxsackievirus A17, complete genome, genomic RNA, isolate cCA17.67591	111198
	D90457	Human coxsackievirus A24 DNA, complete genome	111200
	AF465511	Human coxsackievirus A13 strain Flores, complete genome	111202
	EF026081	Human coxsackievirus A24 strain Joseph, complete genome	111204
	AF499640	Human coxsackievirus A18 strain G13, complete genome	111206
	AF465512	Human coxsackievirus A15 strain G-9, complete genome	111208
	AY184221	Human poliovirus 3 strain Sabin 3, complete genome	111210
	DQ995643	Human coxsackievirus A13 strain BAN00-10562, complete genome	111212
	EF555645	Human enterovirus 102, complete genome	111214
	EF555644	Human enterovirus 99, complete genome	111216
	AF499636	Human coxsackievirus A11 strain Belgium-1, complete genome	111218
COMBINED GENOMES	Components	Name	HIVE ID
	All 21 Enteroviruses	Enterovirus_Combined_Genome.fasta	111336
	3 Sabin Vaccine Strains	Sabin123.fasta	443791

## Sheet: S2 - Read IDs
EXAMPLE 1 - POLIO RECOMBINATION	Read name	HIVE ID
	E3008-1FinP1_1.fastq	102634
	E3008-1FinP1_2.fastq	102637
	E3008-2FinP1_1.fastq	102633
	E3008-2FinP1_2.fastq	102636
	E3008-3FinP1_1.fastq	102632
	E3008-3FinP1_2.fastq	102635
	E3008-4P1_1.fastq	102647
	E3008-4P1_2.fastq	102642
	E3008-5FinP1_1.fastq	102628
	E3008-5FinP1_2.fastq	102638
	E3008-6FinP1_1.fastq	102631
	E3008-6FinP1_2.fastq	102640
	E3008-7FinP1_1.fastq	102630
	E3008-7FinP1_2.fastq	102639
	E3008-8P1_1.fastq	102644
	E3008-8P1_2.fastq	112093
	E3008-9P1_1.fastq	102643
	E3008-9P1_2.fastq	102646
	E3008-10FinP1_1.fastq	102645
	E3008-10FinP1_2.fastq	102641
EXAMPLE 2 - VACCINE STABILITY	Read name	HIVE ID
	A: Run 1 Lot 1 Read 1	115371
	A: Run 1 Lot 1 Read 2	115363
	A: Run 1 Lot 2 Read 1	115364
	A: Run 1 Lot 2 Read 2	115365
	B: Run 1 Lot 1 Read 1	115369
	B: Run 1 Lot 1 Read 2	115368
	C: Run 1 Lot 1 Read 1	115447
	C: Run 1 Lot 1 Read 2	115445
	C: Run 1 Lot 2 Read 1	115444
	C: Run 1 Lot 2 Read 2	115446
	D: Run 1 Lot 1 Read 1	115454
	D: Run 1 Lot 1 Read 2	115455
	D: Run 1 Lot 2 Read 1	115464
	D: Run 1 Lot 2 Read 2	115466
	NC-2_Polio_3 Read 1	115670
	NC-2_Polio_3 Read 2	115669
	A: Run 2 Lot 1 Read 1	115465
	A: Run 2 Lot 1 Read 2	115467
	A: Run 2 Lot 2 Read 1	115475
	A: Run 2 Lot 2 Read 2	115476
	B: Run 2 Lot 1 Read 1	115477
	B: Run 2 Lot 1 Read 2	115474
	C: Run 2 Lot 1 Read 1	115565
	C: Run 2 Lot 1 Read 2	115566
	C: Run 2 Lot 2 Read 1	115568
	C: Run 2 Lot 2 Read 2	115567
	D: Run 2 Lot 1 Read 1	115664
	D: Run 2 Lot 1 Read 2	444042
	D: Run 2 Lot 2 Read 1	115667
	D: Run 2 Lot 2 Read 2	115668
	A: Run 3 Lot 1 Read 1	115723
	A: Run 3 Lot 1 Read 2	115724
	A: Run 3 Lot 2 Read 1	115721
	A: Run 3 Lot 2 Read 2	115722
	B: Run 3 Lot 1 Read 1	115725
	B: Run 3 Lot 1 Read 2	115726
	C: Run 3 Lot 1 Read 1	115810
	C: Run 3 Lot 1 Read 2	115805
	C: Run 3 Lot 2 Read 1	115811
	C: Run 3 Lot 2 Read 2	115809
	D: Run 3 Lot 1 Read 1	115806
	D: Run 3 Lot 1 Read 2	115807
	D: Run 3 Lot 2 Read 1	115872
	D: Run 3 Lot 2 Read 2	115809

## Sheet: S3 - Example Alignments
0	1	(+)	1	GAAATtaAAAcAGcTCTGGGGtTGttCCCACCCCagAggccCAcGtGGCGGCTAGTACaCtGGTATtACGGTACCCT	77	DQ443002 Human coxsackievirus A24 isolate DSO-26/2005 complete genome. len=7461
0		(+)		||||| ||| ||.||||||| || |||||||| | || | |||||||||||| | ||||| ||||||||||	77
0	2261037	(+)	24	GAAATagAAAaAG-TCTGGGGgTGgcCCCACCCCttAaaaaCAaGgGGCGGCTAGTACtCaGGTATcACGGTACCCT	99	6766601_x0001_	1
1	1	(-)	1	GAAaTTAAAACAGCTCTGGGGTTGTtCCCACCCCAGA	37	DQ443002 Human coxsackievirus A24 isolate DSO-26/2005 complete genome. len=7461
1		(-)		||| ||||||||||||||||||||| |||||||||||	37
1	7928414	(-)	37	GAAgTTAAAACAGCTCTGGGGTTGTaCCCACCCCAGA	1	6286386_x0001_	1
2	1	(+)	2	AAATTAAAACAGCtCtGGGGTTGTtCCCACCCCAGAGGCCCACGTGGCGGCTaGTACaCtGGTATtAcGGTACcCTT	78	DQ443002 Human coxsackievirus A24 isolate DSO-26/2005 complete genome. len=7461
2		(+)		||||||||||||| | |||||||| ||||||||||||||||||||||||||| |||| | ||||| | ||||| |||	77
2	389364	(+)	24	AAATTAAAACAGCcCgGGGGTTGTaCCCACCCCAGAGGCCCACGTGGCGGCTcGTACcCgGGTATcAaGGTACaCTT	100	1132928_x0001_	1
3	1	(+)	2	AAaTTAAAAcAGCtCTGGGGTTGTtCcCACcCCAgAgGCCCACGTGGCGGCTAGtAcA-CTgGtATtACGGTaCcCtTG	79	DQ443002 Human coxsackievirus A24 isolate DSO-26/2005 complete genome. len=7461
3		(+)		|| |||||| ||| |||||||||| | ||| ||| | ||||||||||||||||| | |-|| |.|| ||||| | | ||	79
3	302822	(+)	24	AAgTTAAAAgAGCaCTGGGGTTGTaCtCACtCCAcAaGCCCACGTGGCGGCTAGgAgAtCTtG-ATcACGGTgCtCgTG	101	6250697_x0001_	1
4	1	(+)	2	AAaTTAAAACAGCTCTGGGGtTGTtCCcACCCCAGAgGCcCACGTGGcGgCTaGtACaCtGGT	64	DQ443002 Human coxsackievirus A24 isolate DSO-26/2005 complete genome. len=7461
4		(+)		|| ||||||||||||||||| ||| || |||||||| || ||||||| | || | || | |||	63
4	316595	(+)	24	AAgTTAAAACAGCTCTGGGGcTGTaCCaACCCCAGAcGCgCACGTGGaGtCTcGaACgCcGGT	86	13172235	1
5	1	(+)	2	AAaTTAAAACAGCTcTGGGGtTGTtCCCACCcCAGAGGcCcaCGTgGCgGCTA-GtACACtGgtATtacGGTAcCCTTG	79	DQ443002 Human coxsackievirus A24 isolate DSO-26/2005 complete genome. len=7461
5		(+)		|| ||||||||||| ||||| ||| |||||| |||||| | ||| || ||||-| |||| | .|| |||| |||||	79
5	391392	(+)	24	AAgTTAAAACAGCTtTGGGGgTGTaCCCACCgCAGAGGtCgtCGTtGCcGCTAcGcACACcGa-ATacaGGTAgCCTTG	101	3211387_x0001_	1
6	1	(+)	2	AAaTTAAAACAGCTCTGGGGTTgTtCcCACCCCAGAGgcCCACGTGGCGGCTAGtaCaCtGGtATTACgGT-aCCCtTG	79	DQ443002 Human coxsackievirus A24 isolate DSO-26/2005 complete genome. len=7461
6		(+)		|| ||||||||||||||||||| | | |||||||||| ||||||||||||||| | | ||.||||| ||- ||| ||	79
6	317463	(+)	24	AAgTTAAAACAGCTCTGGGGTTtTaCaCACCCCAGAGtgCCACGTGGCGGCTAGatCtCcGG-ATTACcGTgtCCCgTG	101	13593155	1
7	1	(+)	2	AAaTTAAAACAGCTCTGGGGTTGTtCCCACCCCAGAGGCCCACGTGGCGGCTAGTACACtgGTA	65	DQ443002 Human coxsackievirus A24 isolate DSO-26/2005 complete genome. len=7461
7		(+)		|| ||||||||||||||||||||| |||||||||||||||||||||||||||||||||| |||	64
7	317433	(+)	24	AAgTTAAAACAGCTCTGGGGTTGTaCCCACCCCAGAGGCCCACGTGGCGGCTAGTACACaaGTA	87	3387358_x0001_	1
8	1	(+)	2	AAaTTAAAACAGCTCTGGGGtTGTtCCCAcCCCAGAGGCcCACGtGGCGgCTAGtaCaCtGGTATtAcGGtACCCTTG	79	DQ443002 Human coxsackievirus A24 isolate DSO-26/2005 complete genome. len=7461
8		(+)		|| ||||||||||||||||| ||| |||| ||||||||| |||| |||| |||| | | ||||| | || |||||||	78
8	317366	(+)	24	AAgTTAAAACAGCTCTGGGGaTGTaCCCAaCCCAGAGGCaCACGcGGCGtCTAGagCtCgGGTATcAgGGgACCCTTG	101	5377212_x0001_	1
9	1	(+)	2	AAATTaAAACAGCTCTGGGGTTGTtCCcaCCCCAGAggCCCACgTGGCGGCtagTAcaCtGgtATtACGGTAcCCTT	78	DQ443002 Human coxsackievirus A24 isolate DSO-26/2005 complete genome. len=7461
9		(+)		|||||.|||||||||||||||||| || ||||||| ||||| ||||||| || | | || |||||| ||||	77
9	304743	(+)	24	AAATT-AAACAGCTCTGGGGTTGTaCCacCCCCAGAatCCCACaTGGCGGCctcTAgtCcGtgATcACGGTAgCCTT	99	10224525	1
10	1	(+)	2	AAaTTAAAACAGCTCtGGGGTTgTtCCCACCCCAgAGGCCCACgTGg-cgGCTaGTACACtggtATtACGGtAcCCtTG	79	DQ443002 Human coxsackievirus A24 isolate DSO-26/2005 complete genome. len=7461
10		(+)		|| |||||||||||| |||||| | ||||||||| ||||||||.|| - ||| |||||| || |||| | || ||	79
10	317480	(+)	24	AAtTTAAAACAGCTCgGGGGTTaTaCCCACCCCAtAGGCCCAC-TGaattGCTgGTACACcataATcACGGgAaCCgTG	101	399300	1
11	1	(+)	2	AAaTTAAAACAgCTCtgGGGTTGTTCCCACCCCAGAGGCCCAcgTGGCG	50	DQ443002 Human coxsackievirus A24 isolate DSO-26/2005 complete genome. len=7461
11		(+)		|| |||||||| ||| ||||||||||||||||||||||||| |||||	49
11	317340	(+)	24	AAgTTAAAACAaCTCccGGGTTGTTCCCACCCCAGAGGCCCAacTGGCG	72	1656297_x0001_	1
12	1	(+)	2	AAaTTAAAACAGCTCTgGGGTTGTtCCCaCCCCAGAGGCCCACGtGGCGGCtaGTAcaCTGGtAtTAcgGTACcCTTG	79	DQ443002 Human coxsackievirus A24 isolate DSO-26/2005 complete genome. len=7461
12		(+)		|| ||||||||||||| ||||||| ||| ||||||||||||||| |||||| ||| |||| | || |||| ||||	78
12	317363	(+)	24	AAgTTAAAACAGCTCTcGGGTTGTaCCCgCCCCAGAGGCCCACGcGGCGGCagGTAgtCTGGaAgTAttGTACaCTTG	101	8190417_x0001_	1
13	1	(+)	2	AAaTTAAAAcAGCTcTGGGGTTGTTCCcaCCCCAGAGGCcCACGtgGCGGcTaGT-AcACtGGTATtACgGtACcCtTG	79	DQ443002 Human coxsackievirus A24 isolate DSO-26/2005 complete genome. len=7461
13		(+)		|| |||||| |||| |||||||||||| |||||||||| |||| |||| | ||-| ||.||||| || |.|| | ||	79
13	384844	(+)	24	AAgTTAAAAaAGCTtTGGGGTTGTTCCgtCCCCAGAGGCaCACGgcGCGGgTtGTcAtAC-GGTATaACtG-ACaCcTG	100	4213344_x0001_	1
14	1	(+)	2	AAaTTAAAACAGCTCTGGGGTTGTtCCCACCCCAGA	37	DQ443002 Human coxsackievirus A24 isolate DSO-26/2005 complete genome. len=7461
14		(+)		|| ||||||||||||||||||||| |||||||||||	36
14	318115	(+)	25	AAgTTAAAACAGCTCTGGGGTTGTaCCCACCCCAGA	60	5192455_x0001_	1
15	1	(+)	2	AAaTTAAAACAGCTcTGGGGTTGTtCCCACCCcAGAGGCCCACGtgGCGGCTAGTAcacTGGTATTaCGGTaCCCTTG	79	DQ443002 Human coxsackievirus A24 isolate DSO-26/2005 complete genome. len=7461
15		(+)		|| ||||||||||| ||||||||| ||||||| ||||||||||| |||||||||| ||||||| |||| ||||||	78
15	263788	(+)	24	AAgTTAAAACAGCTgTGGGGTTGTaCCCACCCtAGAGGCCCACGatGCGGCTAGTAacaTGGTATTcCGGTgCCCTTG	101	7063749_x0001_	1
16	1	(+)	2	AAaTTAAAACAGCTCTGGGGTTGTtCCCACCCCaGAG	38	DQ443002 Human coxsackievirus A24 isolate DSO-26/2005 complete genome. len=7461
16		(+)		|| ||||||||||||||||||||| |||||||| |||	37
16	310828	(+)	24	AAgTTAAAACAGCTCTGGGGTTGTaCCCACCCCgGAG	60	5249903_x0001_	1
17	1	(+)	2	AAaTtAAAACAGCTCTGGGGTTGTtCCcaCCCCaGAGgCCCaCgTGGC-GGCtaGtACaCtGGtATtacGGtACCCTTG	79	DQ443002 Human coxsackievirus A24 isolate DSO-26/2005 complete genome. len=7461
17		(+)		|| | ||||||||||||||||||| || |||| ||| |||.| ||||-||| | || | || || || |||||||	79
17	315479	(+)	24	AAgTaAAAACAGCTCTGGGGTTGTcCCacCCCCcGAGcCCC-CcTGGCgGGCagGaACtCcGGaATcctGGaACCCTTG	101	1956978_x0001_	1
18	1	(+)	2	AAaTTAAAACAGCTCTGGGGTTGTtCCCACCCCAGAGGCCCACGtGGCggcTAGTacAcTgGTATT-ACG-GTA	73	DQ443002 Human coxsackievirus A24 isolate DSO-26/2005 complete genome. len=7461
18		(+)		|| ||||||||||||||||||||| ||||||||||||||||||| ||| ||||. | | |||||-|||-|||	74
18	317538	(+)	23	AAgTTAAAACAGCTCTGGGGTTGTaCCCACCCCAGAGGCCCACGgGGCctaTAGT-gAgTcGTATTaACGcGTA	95	10481409	1
19	1	(+)	2	AAATtAAAAcAgCTCTGGGGTTGTtCCCACCCCAGAgGCcCAcgTGGCGGCTAGtaCACTGGTATtACGGTACCCTTG	79	DQ443002 Human coxsackievirus A24 isolate DSO-26/2005 complete genome. len=7461
19		(+)		|||| ||||.| |||||||||||| ||||||||||| || || |||||||||| ||||||||| ||||||||||||	78
19	75118	(+)	25	AAATaAAAA-AaCTCTGGGGTTGTaCCCACCCCAGAaGCaCAaaTGGCGGCTAGctCACTGGTATaACGGTACCCTTG	101	4760808_x0001_	1
20	1	(+)	2	AAaTTAAAACAGCTCTGGGGTTGTtCCCACCCCAGAG	38	DQ443002 Human coxsackievirus A24 isolate DSO-26/2005 complete genome. len=7461
20		(+)		|| ||||||||||||||||||||| ||||||||||||	37
20	397617	(+)	24	AAgTTAAAACAGCTCTGGGGTTGTaCCCACCCCAGAG	60	6972287_x0001_	1
21	1	(+)	2	AAaTTAAAACAGCTCTgGGGtTGTtCCCACcCCaGagGcCCACgTGgcGGctAGTAcActgGtA-TtACGGTACCCtTG	79	DQ443002 Human coxsackievirus A24 isolate DSO-26/2005 complete genome. len=7461
21		(+)		|| ||||||||||||| ||| ||| ||||| || | | |||| || || ||||.| | |-| ||||||||| ||	79
21	307219	(+)	24	AAgTTAAAACAGCTCTcGGGaTGTaCCCACgCCcGcaGaCCACaTGcgGGtcAGTA-AtgcGcAgTcACGGTACCCcTG	101	1296380_x0001_	1
22	1	(+)	2	AAaTTAAAACAGCTCTGGGGTtGTtCCCACCCCAGAG	38	DQ443002 Human coxsackievirus A24 isolate DSO-26/2005 complete genome. len=7461
22		(+)		|| |||||||||||||||||| || ||||||||||||	37
22	305408	(+)	24	AAgTTAAAACAGCTCTGGGGTaGTaCCCACCCCAGAG	60	8871591_x0001_	1
23	1	(+)	2	AAaTTAAAACAGCTCTGgGGTTGTtCCCaCCCCAG-AGGcCCACgtGGCGgcTAGTACaCtGGTATtACgGTAcCCT	77	DQ443002 Human coxsackievirus A24 isolate DSO-26/2005 complete genome. len=7461
23		(+)		|| |||||||||||||| |||||| ||| ||||||-|||.|||| |||| |||||| | ||||| || ||| |||	77
23	309134	(+)	24	AAgTTAAAACAGCTCTGaGGTTGTaCCCtCCCCAGcAGG-CCACagGGCGcaTAGTACtCcGGTATcACtGTAgCCT	99	6448027_x0001_	1
24	1	(+)	2	AAaTTAAAACAGCTCTgGGGtTGTtCcCACCCCAGAGgCcCACGTGgcGgCTAGTACaCtgGTattaCGGtACCcTtG	79	DQ443002 Human coxsackievirus A24 isolate DSO-26/2005 complete genome. len=7461
24		(+)		|| ||||||||||||| ||| ||| | |||||||||| | |||||| | ||||||| | || ||| ||| | |	78
24	393510	(+)	24	AAgTTAAAACAGCTCTcGGGaTGTaCgCACCCCAGAGtCaCACGTGttGtCTAGTACtCctGTtcccCGGgACCgTgG	101	9974440_x0001_	1
25	1	(+)	2	AAaTTAAAACAGCTCTGGGGTtGtTcCcACCCCAGAG	38	DQ443002 Human coxsackievirus A24 isolate DSO-26/2005 complete genome. len=7461
25		(+)		|| |||||||||||||||||| | | | |||||||||	37
25	110514	(+)	1	AAgTTAAAACAGCTCTGGGGTgGgTaCaACCCCAGAG	37	839779	2
26	1	(+)	2	AAaTTAAAACAGCTCTGGGGTTGTtCCCACCCCAGA	37	DQ443002 Human coxsackievirus A24 isolate DSO-26/2005 complete genome. len=7461
26		(+)		|| ||||||||||||||||||||| |||||||||||	36
26	317533	(+)	23	AAgTTAAAACAGCTCTGGGGTTGTaCCCACCCCAGA	58	6043655_x0001_	1
27	1	(+)	2	AAaTTAAAACAGCTCTgGGGTtGTtCCCACCCcaGAGgcCCACGTGGCGGCTAGTACaCtgGtATtaCGGtACCCTT	78	DQ443002 Human coxsackievirus A24 isolate DSO-26/2005 complete genome. len=7461
27		(+)		|| ||||||||||||| |||| || ||||||| ||| |||||||||||||||||| | | || ||| ||||||	77
27	317481	(+)	24	AAtTTAAAACAGCTCTaGGGTgGTaCCCACCCatGAGatCCACGTGGCGGCTAGTACtCaaGgATcgCGGaACCCTT	100	8725635_x0001_	1
28	1	(+)	2	AAaTTAAAACAGCTCTGGgGTTGTtcCCACCCCAGaGGCCCACGTGGCGGcTA-GTaCaCTGGTATtaCGgtACCCTT	78	DQ443002 Human coxsackievirus A24 isolate DSO-26/2005 complete genome. len=7461
28		(+)		|| ||||||||||||||| ||||| ||||||||| |||||||||||||| ||-||.| ||||||| || ||||||	78
28	958176	(+)	23	AAcTTAAAACAGCTCTGGtGTTGTaaCCACCCCAGcGGCCCACGTGGCGGgTAtGT-CgCTGGTATggCGtgACCCTT	99	3017554_x0001_	1
29	1	(-)	2	AAATTaAAAcA-GcTCTGGGGTTGTtCCCaCCCCAGAGGCCCACGTGGCGgCTAGTACaCtGGTATtaCGGTaCCCTTGTAC	82	DQ443002 Human coxsackievirus A24 isolate DSO-26/2005 complete genome. len=7461
29		(-)		||||| ||| |-| ||||||||||| ||| |||||||||||||||||||| ||||||| | ||||| |||| |||||||||	82
29	1485511	(-)	96	AAATTgAAAgAtGgTCTGGGGTTGTaCCCcCCCCAGAGGCCCACGTGGCGtCTAGTACtCgGGTATacCGGTcCCCTTGTAC	15	739406	1
30	1	(-)	2	AAaTTAAAACAGCTCTGGGGTTGTtCCCACCCCAGAG	38	DQ443002 Human coxsackievirus A24 isolate DSO-26/2005 complete genome. len=7461
30		(-)		|| ||||||||||||||||||||| ||||||||||||	37
30	1966155	(-)	37	AAgTTAAAACAGCTCTGGGGTTGTaCCCACCCCAGAG	1	12895042	1
31	1	(-)	2	AAATtAAAACaGCTCtGGGGTTGTtCCCaCCCCAGAGGCCCACGTGGCGG	51	DQ443002 Human coxsackievirus A24 isolate DSO-26/2005 complete genome. len=7461
31		(-)		|||| ||||| |||| |||||||| ||| |||||||||||||||||||||	50
31	1884110	(-)	62	AAATaAAAACgGCTCgGGGGTTGTcCCCcCCCCAGAGGCCCACGTGGCGG	13	9755848_x0001_	1
32	1	(+)	2	AAaTTAAAACAGCTCTGGGGTTGTtCCCACCCCAGAG	38	DQ443002 Human coxsackievirus A24 isolate DSO-26/2005 complete genome. len=7461
32		(+)		|| ||||||||||||||||||||| ||||||||||||	37
32	1807461	(+)	3	AAgTTAAAACAGCTCTGGGGTTGTaCCCACCCCAGAG	39	4366557_x0001_	1
33	1	(-)	2	AAaTTAAAaCAGCTCTGGGGTTGTTCCCACCCCAGAG	38	DQ443002 Human coxsackievirus A24 isolate DSO-26/2005 complete genome. len=7461
33		(-)		|| ||||| ||||||||||||||||||||||||||||	37
33	1965730	(-)	37	AAgTTAAAtCAGCTCTGGGGTTGTTCCCACCCCAGAG	1	4996151_x0001_	1
34	1	(-)	2	AAATTaAAACAGCTCTGGGGTTGTtCCCACCCCAGAGGCCCACGTGGCGGC	52	DQ443002 Human coxsackievirus A24 isolate DSO-26/2005 complete genome. len=7461
34		(-)		||||| |||||||||||||||||| ||||||||||||||||||||||||||	51
34	2486377	(-)	51	AAATTtAAACAGCTCTGGGGTTGTaCCCACCCCAGAGGCCCACGTGGCGGC	1	7357027_x0001_	1
35	1	(+)	2	AAaTTAAAACAGCTcTgGGGtTGTTCCCACcCCAGAgGCCCaCGtGGCG-GCtAGtACACTgGtATtACGGTaCCcTTG	79	DQ443002 Human coxsackievirus A24 isolate DSO-26/2005 complete genome. len=7461
35		(+)		|| ||||||||||| | ||| ||||||||| ||||| |||| || ||||-||.|| ||||| | || ||||| || |||	79
35	2489729	(+)	24	AAtTTAAAACAGCTaTcGGGgTGTTCCCACtCCAGAtGCCCgCGcGGCGtGC-AGgACACTaGgATaACGGTtCCtTTG	101	10451664	1
36	1	(+)	2	AAAtTAAAACAGCTCTGGGGtTGTtCCCAcCCcAgAggccCAcgtGGCgGcTAgtACACT--GGtATtAcGGtACCC	76	DQ443002 Human coxsackievirus A24 isolate DSO-26/2005 complete genome. len=7461
36		(+)		||| |||||||||||||||| ||| |||| || | | || ||| | ||..|||||--|| || | || ||||	77
36	2643726	(+)	25	AAAgTAAAACAGCTCTGGGGgTGTcCCCAtCCaAaAaaaaCAaaaGGCaGaTA--ACACTagGGaATcAaGGgACCC	99	1215062_x0001_	1
37	1	(-)	2	AAaTTAAAACAGCTCTGGGGTTGTtCCCACCCCAGAGGCCCACGTGGCGGCTAGTAC	58	DQ443002 Human coxsackievirus A24 isolate DSO-26/2005 complete genome. len=7461
37		(-)		|| ||||||||||||||||||||| ||||||||||||||||||||||||||||||||	57
37	2933228	(-)	57	AAgTTAAAACAGCTCTGGGGTTGTaCCCACCCCAGAGGCCCACGTGGCGGCTAGTAC	1	10736649	1
38	1	(-)	2	AAaTTAAAACaGCtCTGGGGTTgTTCCCaCCCCaGAGGcCCaCGTGGCGGCTAGTAC	58	DQ443002 Human coxsackievirus A24 isolate DSO-26/2005 complete genome. len=7461
38		(-)		|| ||||||| || |||||||| ||||| |||| |||| || |||||||||||||||	57
38	2932985	(-)	57	AAgTTAAAACcGCcCTGGGGTTtTTCCCcCCCCcGAGGgCCcCGTGGCGGCTAGTAC	1	7899110_x0001_	1
39	1	(-)	2	AAaTTAAAACAGCTCTGGGGTTGTtCCCACCCCAGAGGCCCACGTGGCGGCTAGTAC	58	DQ443002 Human coxsackievirus A24 isolate DSO-26/2005 complete genome. len=7461
39		(-)		|| ||||||||||||||||||||| ||||||||||||||||||||||||||||||||	57
39	2933227	(-)	57	AAgTTAAAACAGCTCTGGGGTTGTaCCCACCCCAGAGGCCCACGTGGCGGCTAGTAC	1	9648574_x0001_	1
40	1	(-)	2	AAaTTAAAACaG-CtCTGGGGTTGTtCCCACCCCAGAGGCCCAC	44	DQ443002 Human coxsackievirus A24 isolate DSO-26/2005 complete genome. len=7461
40		(-)		|| ||||||| |-| |||||||||| ||||||||||||||||||	44
40	3165799	(-)	44	AAgTTAAAACcGcCcCTGGGGTTGTaCCCACCCCAGAGGCCCAC	1	10622517	1
41	1	(+)	2	AAaTTAAAACAGCTCTGGgGTTGTtCCCACCCCAGAG	38	DQ443002 Human coxsackievirus A24 isolate DSO-26/2005 complete genome. len=7461
41		(+)		|| ||||||||||||||| ||||| ||||||||||||	37
41	3380795	(+)	2	AAgTTAAAACAGCTCTGGcGTTGTaCCCACCCCAGAG	38	4641987_x0001_	1
42	1	(-)	2	AAaTTAAAACAGCTCTGGGGTTGTtCCCACCCCAGA	37	DQ443002 Human coxsackievirus A24 isolate DSO-26/2005 complete genome. len=7461
42		(-)		|| ||||||||||||||||||||| |||||||||||	36
42	3616244	(-)	36	AAgTTAAAACAGCTCTGGGGTTGTaCCCACCCCAGA	1	9638277_x0001_	1
43	1	(-)	2	AAaTTAAAACAGCTCTGGGGTTGTtCCCACCCCAGA	37	DQ443002 Human coxsackievirus A24 isolate DSO-26/2005 complete genome. len=7461
43		(-)		|| ||||||||||||||||||||| |||||||||||	36
43	3932440	(-)	37	AAgTTAAAACAGCTCTGGGGTTGTgCCCACCCCAGA	2	3831521_x0001_	1
44	1	(-)	2	AAaTTAAAACAGCTCTGGGGTTGTTcCCACCCCAGAgGCCCaCGTGG	48	DQ443002 Human coxsackievirus A24 isolate DSO-26/2005 complete genome. len=7461
44		(-)		|| |||||||||||||||||||||| |||||||||| |||| |||||	47
44	3907876	(-)	49	AAgTTAAAACAGCTCTGGGGTTGTTaCCACCCCAGAaGCCCcCGTGG	3	7911566_x0001_	1
45	1	(-)	2	AAaTTAAAACAGCTCTGGGGTTGTTCCCACCCCAGAGGCCCACGTGG	48	DQ443002 Human coxsackievirus A24 isolate DSO-26/2005 complete genome. len=7461
45		(-)		|| ||||||||||||||||||||||||||||||||||||||||||||	47
45	3536690	(-)	48	AAgTTAAAACAGCTCTGGGGTTGTTCCCACCCCAGAGGCCCACGTGG	2	13837937	1
46	1	(+)	2	AAaTTAAAACAGCTCTGGGGTTGTtCCCACCCCAGAGG	39	DQ443002 Human coxsackievirus A24 isolate DSO-26/2005 complete genome. len=7461
46		(+)		|| ||||||||||||||||||||| |||||||||||||	38
46	4366052	(+)	24	AAgTTAAAACAGCTCTGGGGTTGTaCCCACCCCAGAGG	61	10994402	1
47	1	(+)	2	AAaTTAAAACAGCTCTGGGGTTGTtCCCACCCCAGAG	38	DQ443002 Human coxsackievirus A24 isolate DSO-26/2005 complete genome. len=7461
47		(+)		|| ||||||||||||||||||||| ||||||||||||	37
47	4366050	(+)	24	AAgTTAAAACAGCTCTGGGGTTGTaCCCACCCCAGAG	60	11075232	2
48	1	(+)	2	AAaTTAAAACAGCTCTGGGGTTGTtCCCACCCCAGAGGCCCACG-T-GGcGgC--TAGTacAcTgGTATT-ACG-GTA	73	DQ443002 Human coxsackievirus A24 isolate DSO-26/2005 complete genome. len=7461
48		(+)		|| ||||||||||||||||||||| |||||||||||||||||||-|-|| | |--||||. | | |||||-|||-|||	78
48	4366071	(+)	24	AAgTTAAAACAGCTCTGGGGTTGTaCCCACCCCAGAGGCCCACGcTcGGgGcCtaTAGT-gAgTcGTATTaACGcGTA	100	11104914	1
49	1	(+)	2	AAaTTAAAACAGCTCTGGGGTTGTtCCCACCCCAGAGGCCCACGtGGCggcTAGTacAcTgGTATT-ACG-GTA	73	DQ443002 Human coxsackievirus A24 isolate DSO-26/2005 complete genome. len=7461
49		(+)		|| ||||||||||||||||||||| ||||||||||||||||||| ||| ||||. | | |||||-|||-|||	74
49	4366064	(+)	24	AAgTTAAAACAGCTCTGGGGTTGTaCCCACCCCAGAGGCCCACGaGGCctaTAGT-gAgTcGTATTaACGcGTA	96	8814171_x0001_	1
50	1	(+)	2	AAaTTAAAACAGCTCTGGGGTTGTtCCCACCCCAGAGGCCCACGTGGCGGCTAGTACA	59	DQ443002 Human coxsackievirus A24 isolate DSO-26/2005 complete genome. len=7461
50		(+)		|| ||||||||||||||||||||| |||||||||||||||||||||||||||||||||	58
50	4366122	(+)	24	AAgTTAAAACAGCTCTGGGGTTGTaCCCACCCCAGAGGCCCACGTGGCGGCTAGTACA	81	11127305	1
51	1	(+)	2	AAaTTAAAACAGCTCTGGGGTTGTtCcCACCCCAGAG	38	DQ443002 Human coxsackievirus A24 isolate DSO-26/2005 complete genome. len=7461
51		(+)		|| ||||||||||||||||||||| | ||||||||||	37
51	4366264	(+)	24	AAgTTAAAACAGCTCTGGGGTTGTaCgCACCCCAGAG	60	8848925_x0001_	1
52	1	(+)	2	AAaTTAAAACAGCTCTGGGGTTGTtCCCACCCCAGAGGCCCACGTGGCGGCTAGTACA	59	DQ443002 Human coxsackievirus A24 isolate DSO-26/2005 complete genome. len=7461
52		(+)		|| ||||||||||||||||||||| |||||||||||||||||||||||||||||||||	58
52	4366123	(+)	24	AAgTTAAAACAGCTCTGGGGTTGTaCCCACCCCAGAGGCCCACGTGGCGGCTAGTACA	81	11138370	2
53	1	(+)	2	AAaTTAAAACAGCTCTGGGGTTGTtCCCACCCCAGAG	38	DQ443002 Human coxsackievirus A24 isolate DSO-26/2005 complete genome. len=7461
53		(+)		|| ||||||||||||||||||||| ||||||||||||	37
53	4366049	(+)	24	AAgTTAAAACAGCTCTGGGGTTGTaCCCACCCCAGAG	60	11131185	1
54	1	(+)	2	AAaTTAAAACAGCTCTGGGGTTGTtCCCACCCCAGAGGCCCACGTGGCGGCTAGTACA	59	DQ443002 Human coxsackievirus A24 isolate DSO-26/2005 complete genome. len=7461
54		(+)		|| ||||||||||||||||||||| |||||||||||||||||||||||||||||||||	58
54	4366124	(+)	24	AAgTTAAAACAGCTCTGGGGTTGTaCCCACCCCAGAGGCCCACGTGGCGGCTAGTACA	81	8823986_x0001_	1
55	1	(+)	2	AAaTTAAAACAGCTCTGGGGTTGTtCCCACCCCAGAG	38	DQ443002 Human coxsackievirus A24 isolate DSO-26/2005 complete genome. len=7461
55		(+)		|| ||||||||||||||||||||| ||||||||||||	37
55	4366048	(+)	24	AAgTTAAAACAGCTCTGGGGTTGTaCCCACCCCAGAG	60	8858234_x0001_	4
56	1	(+)	2	AAaTTAAAACAGCTCTGGGGTTGTtCCCACCCCAGAGGCCCACGTGGCGGCTAGTACAcTgGtATTAC	69	DQ443002 Human coxsackievirus A24 isolate DSO-26/2005 complete genome. len=7461
56		(+)		|| ||||||||||||||||||||| |||||||||||||||||||||||||||||||||.| |.|||||	68
56	4366125	(+)	24	AAgTTAAAACAGCTCTGGGGTTGTaCCCACCCCAGAGGCCCACGTGGCGGCTAGTACA-TcG-ATTAC	89	11127554	1
57	1	(+)	2	AAaTTAAAACAGCTCTGGGGTTGTtCCCACCCCAGAG	38	DQ443002 Human coxsackievirus A24 isolate DSO-26/2005 complete genome. len=7461
57		(+)		|| ||||||||||||||||||||| ||||||||||||	37
57	4359561	(+)	24	AAgTTAAAACAGCTCTGGGGTTGTaCCCACCCCAGAG	60	11114926	1
58	1	(+)	2	AAaTTAAAACAGCTCTGGGGTTGTtCCCACCCCAGAGGCCCACGTGGC-GG-C--TAGTacAcTGGTATTA	68	DQ443002 Human coxsackievirus A24 isolate DSO-26/2005 complete genome. len=7461
58		(+)		|| ||||||||||||||||||||| |||||||||||||||||||||||-||-|--||||. | ||||||||	71
58	4366225	(+)	24	AAgTTAAAACAGCTCTGGGGTTGTaCCCACCCCAGAGGCCCACGTGGCgGGcCtaTAGT-gAgTGGTATTA	93	11384661	1
59	1	(-)	2	AAaTTAAAACAGCTCTGGGGTtGtTcCcACCCCAGAG	38	DQ443002 Human coxsackievirus A24 isolate DSO-26/2005 complete genome. len=7461
59		(-)		|| |||||||||||||||||| | | | |||||||||	37
59	4392521	(-)	72	AAgTTAAAACAGCTCTGGGGTgGgTaCaACCCCAGAG	36	839779	2
60	1	(+)	2	AAaTTAAAACAGCTCTGGGGTTGTtCCCACCCcAGAG	38	DQ443002 Human coxsackievirus A24 isolate DSO-26/2005 complete genome. len=7461
60		(+)		|| ||||||||||||||||||||| ||||||| ||||	37
60	4366044	(+)	24	AAgTTAAAACAGCTCTGGGGTTGTaCCCACCCaAGAG	60	8824031_x0001_	1
61	1	(+)	2	AAaTtAAAAcAGcTCtGGGGtTGTTCCCACCCCAgA-GGCCCaCgtGGcGG	51	DQ443002 Human coxsackievirus A24 isolate DSO-26/2005 complete genome. len=7461
61		(+)		|| | |||| ||.|| |||| ||||||||||||| |-||||| | || ||	51
61	4367232	(+)	25	AAgTaAAAAaAG-TCcGGGGgTGTTCCCACCCCAcAcGGCCCcCcgGGgGG	74	7732165_x0001_	1
62	1	(+)	2	AAaTTAAAACAGCTCTGGGGtTGTtCCCaCCCCagAGGCCCaCgtGGCGG	51	DQ443002 Human coxsackievirus A24 isolate DSO-26/2005 complete genome. len=7461
62		(+)		|| ||||||||||||||||| ||| ||| |||| |||||| | |||||	50
62	4366343	(+)	23	AAgTTAAAACAGCTCTGGGGgTGTaCCCcCCCCccAGGCCCcCccGGCGG	72	7962653_x0001_	1
63	1	(+)	2	AAaTTAAAACAGCTCTGGGGTtGtTcCcAcCCCAGA	37	DQ443002 Human coxsackievirus A24 isolate DSO-26/2005 complete genome. len=7461
63		(+)		|| |||||||||||||||||| | | | |.||||||	36
63	4366348	(+)	23	AAgTTAAAACAGCTCTGGGGTgGgTaCaA-CCCAGA	57	10920503	1
64	1	(-)	2	AAATtAAAaCaGCtctGGGgTTGTT-CCCaCCCCAGAGGCCCACGTGGCGG	51	DQ443002 Human coxsackievirus A24 isolate DSO-26/2005 complete genome. len=7461
64		(-)		|||| ||| | || ||| |||||-||| |||||||||||||||||||||	51
64	4560069	(-)	85	AAATaAAAcCcGCgggGGGtTTGTTcCCCcCCCCAGAGGCCCACGTGGCGG	35	13048525	1
65	1	(-)	2	AAATT-AAAACAGCTCTGGGGTTGTtCCCACCCCAGAGGCCcA	43	DQ443002 Human coxsackievirus A24 isolate DSO-26/2005 complete genome. len=7461
65		(-)		|||||-||||||||||||||||||| ||||||||||||||| |	43
65	4563853	(-)	64	AAATTaAAAACAGCTCTGGGGTTGTaCCCACCCCAGAGGCCtA	22	11644725	1
66	1	(-)	2	AAaTTAAAACAGCTCTGGGGTTGTtCCCACCCCAGAGGCCCACGtGGCggcTAGTacAcTgGTATTA	68	DQ443002 Human coxsackievirus A24 isolate DSO-26/2005 complete genome. len=7461
66		(-)		|| ||||||||||||||||||||| ||||||||||||||||||| ||| ||||. | | ||||||	67
66	4578084	(-)	72	AAgTTAAAACAGCTCTGGGGTTGTaCCCACCCCAGAGGCCCACGgGGCctaTAGT-gAgTcGTATTA	7	10481409	1
67	1	(-)	2	AAaTTAAAACAGCTCTGGGGTTGTtCCCACCCCAGAGGCCCaCG-T-GGcGgC--TAGTacAcTgGTATTA	68	DQ443002 Human coxsackievirus A24 isolate DSO-26/2005 complete genome. len=7461
67		(-)		|| ||||||||||||||||||||| |||||||||||||||| ||-|-|| | |--||||. | | ||||||	71
67	4515476	(-)	76	AAgTTAAAACAGCTCTGGGGTTGTaCCCACCCCAGAGGCCCtCGcTcGGgGcCtaTAGT-gAgTcGTATTA	7	5012777_x0001_	1
68	1	(-)	2	AAATTAAAaCaGcTctGGGGTTgTt--CCCaCCCCAGAGGCCCACGTGGCgGC	52	DQ443002 Human coxsackievirus A24 isolate DSO-26/2005 complete genome. len=7461
68		(-)		|||||||| | |.| |||||| | --||| ||||||||||||||||||| ||	53
68	4560209	(-)	84	AAATTAAAcCcG-TtgGGGGTTtTcccCCCcCCCCAGAGGCCCACGTGGCaGC	33	7454274_x0001_	1
69	1	(-)	2	AAATtAAAACAGCTctGGGGTTGTtCCCACCCCAGAGGCCCACGtGGCggcTAGTacAcTgGTATTA	68	DQ443002 Human coxsackievirus A24 isolate DSO-26/2005 complete genome. len=7461
69		(-)		|||| ||||||||| |||||||| ||||||||||||||||||| ||| ||||. | | ||||||	67
69	4562974	(-)	72	AAATaAAAACAGCTggGGGGTTGTcCCCACCCCAGAGGCCCACGaGGCctaTAGT-gAgTcGTATTA	7	7599964_x0001_	1
70	1	(+)	2	AAaTTAAAACAGCTCTGGGGTTGTtCCCACCCCAGAGGCCCACGTGGCGGCTAGTAC	58	DQ443002 Human coxsackievirus A24 isolate DSO-26/2005 complete genome. len=7461
70		(+)		|| ||||||||||||||||||||| ||||||||||||||||||||||||||||||||	57
70	5497977	(+)	44	AAgTTAAAACAGCTCTGGGGTTGTaCCCACCCCAGAGGCCCACGTGGCGGCTAGTAC	100	10758232	1
71	1	(+)	2	AAaTTAAAACAGCTCTGGGGTTGTtCCCACCCCAGAG	38	DQ443002 Human coxsackievirus A24 isolate DSO-26/2005 complete genome. len=7461
71		(+)		|| ||||||||||||||||||||| ||||||||||||	37
71	5860924	(+)	18	AAgTTAAAACAGCTCTGGGGTTGTaCCCACCCCAGAG	54	10043002	1
72	1	(+)	2	AAaTTAAAACAGCTCTGGgGTTGTtCCCACCCCAGAGGCCCACGTGGC--GGC---TAGTacAcTgGTATT-ACG-GTA	73	DQ443002 Human coxsackievirus A24 isolate DSO-26/2005 complete genome. len=7461
72		(+)		|| ||||||||||||||| ||||| |||||||||||||||||||||||--|||---||||. | | |||||-|||-|||	79
72	5896799	(+)	22	AAgTTAAAACAGCTCTGGtGTTGTaCCCACCCCAGAGGCCCACGTGGCgaGGCgtaTAGT-gAgTcGTATTaACGcGTA	99	4634400_x0001_	1
73	1	(+)	2	AAaTTAAAACAGCTCTGGGGTTGTtCCCACCCCAGAGGCCCACGTGGCGGCTAGTACA	59	DQ443002 Human coxsackievirus A24 isolate DSO-26/2005 complete genome. len=7461
73		(+)		|| ||||||||||||||||||||| |||||||||||||||||||||||||||||||||	58
73	5860925	(+)	18	AAgTTAAAACAGCTCTGGGGTTGTaCCCACCCCAGAGGCCCACGTGGCGGCTAGTACA	75	10019840	1
74	1	(-)	2	AAaTTAaAACAGCTCTGGGGTTGTtCCCACCCCAGAGG	39	DQ443002 Human coxsackievirus A24 isolate DSO-26/2005 complete genome. len=7461
74		(-)		|| ||| ||||||||||||||||| |||||||||||||	38
74	5800052	(-)	38	AAgTTAcAACAGCTCTGGGGTTGTaCCCACCCCAGAGG	1	10730678	1
75	1	(-)	2	AAaTTAAAACAGCTCTGGGGTTGTtCCCACCCCAGAG	38	DQ443002 Human coxsackievirus A24 isolate DSO-26/2005 complete genome. len=7461
75		(-)		|| ||||||||||||||||||||| ||||||||||||	37
75	6153709	(-)	37	AAgTTAAAACAGCTCTGGGGTTGTaCCCACCCCAGAG	1	4366557_x0001_	1
76	1	(-)	2	AAaTTaAAACAGCTCTGGGGTTGTTCCCACCCCAGAG	38	DQ443002 Human coxsackievirus A24 isolate DSO-26/2005 complete genome. len=7461
76		(-)		|| || |||||||||||||||||||||||||||||||	37
76	6153177	(-)	37	AAgTTtAAACAGCTCTGGGGTTGTTCCCACCCCAGAG	1	10221317	1
77	1	(-)	2	AAaTTAAAACAGCTCTGGGGTTGTTCCCACCCCAGAG	38	DQ443002 Human coxsackievirus A24 isolate DSO-26/2005 complete genome. len=7461
77		(-)		|| ||||||||||||||||||||||||||||||||||	37
77	6153231	(-)	37	AAgTTAAAACAGCTCTGGGGTTGTTCCCACCCCAGAG	1	2256138_x0001_	1
78	1	(+)	2	AAaTTAAAACAGCTCTGGGGTTGTtCCCACCCCAGAGGCCCACGTGGCGGCTAGTACA	59	DQ443002 Human coxsackievirus A24 isolate DSO-26/2005 complete genome. len=7461
78		(+)		|| ||||||||||||||||||||| |||||||||||||||||||||||||||||||||	58
78	6845163	(+)	16	AAgTTAAAACAGCTCTGGGGTTGTaCCCACCCCAGAGGCCCACGTGGCGGCTAGTACA	73	9648574_x0001_	1
79	1	(-)	2	AAATtAAAACaGCTcTGGGgTTgTtCCCaCCCCAGAGGCCCACGTGGCGGCTAGTAC	58	DQ443002 Human coxsackievirus A24 isolate DSO-26/2005 complete genome. len=7461
79		(-)		|||| ||||| ||| |||| || | ||| ||||||||||||||||||||||||||||	57
79	7225581	(-)	57	AAATaAAAACgGCTgTGGGtTTtTcCCCcCCCCAGAGGCCCACGTGGCGGCTAGTAC	1	7908948_x0001_	1
80	1	(-)	2	AAaTTAAAACAGCTCTGGGGTTGTtCCCACCCCAGAGGCCCACGTGGCGGCTAGTAC	58	DQ443002 Human coxsackievirus A24 isolate DSO-26/2005 complete genome. len=7461
80		(-)		|| ||||||||||||||||||||| ||||||||||||||||||||||||||||||||	57
80	7225866	(-)	57	AAgTTAAAACAGCTCTGGGGTTGTaCCCACCCCAGAGGCCCACGTGGCGGCTAGTAC	1	13479904	1
81	1	(+)	2	AAaTTAAAACAGCTCTGGGGTTGTtCCCACCCCAGA	37	DQ443002 Human coxsackievirus A24 isolate DSO-26/2005 complete genome. len=7461
81		(+)		|| ||||||||||||||||||||| |||||||||||	36
81	7751851	(+)	12	AAgTTAAAACAGCTCTGGGGTTGTaCCCACCCCAGA	47	9638277_x0001_	1
82	1	(-)	2	AAaTTAAAACAGCTCTGGGGTTGTtCCCACCCCAGA	37	DQ443002 Human coxsackievirus A24 isolate DSO-26/2005 complete genome. len=7461
82		(-)		|| ||||||||||||||||||||| |||||||||||	36
82	7928413	(-)	36	AAgTTAAAACAGCTCTGGGGTTGTaCCCACCCCAGA	1	5192455_x0001_	1
83	1	(-)	2	AAaTTAAAACAGCTCTGGGGTTGTtCCCACCCCAGA	37	DQ443002 Human coxsackievirus A24 isolate DSO-26/2005 complete genome. len=7461
83		(-)		|| ||||||||||||||||||||| |||||||||||	36
83	7928412	(-)	36	AAgTTAAAACAGCTCTGGGGTTGTaCCCACCCCAGA	1	6043655_x0001_	1
84	1	(-)	2	AAATT-AAAACAGCTCTGGGGTTGTtCCCACCCCAGAGGCCCA	43	DQ443002 Human coxsackievirus A24 isolate DSO-26/2005 complete genome. len=7461
84		(-)		|||||-||||||||||||||||||| |||||||||||||||||	43
84	8058400	(-)	43	AAATTaAAAACAGCTCTGGGGTTGTaCCCACCCCAGAGGCCCA	1	10900728	1
85	1	(+)	3	AATTAAAACAGCTCTGGGGTTGTtCCCACCCCAGAGGCCCACGTGGCGGCTAGTACA	59	DQ443002 Human coxsackievirus A24 isolate DSO-26/2005 complete genome. len=7461
85		(+)		||||||||||||||||||||||| |||||||||||||||||||||||||||||||||	57
85	477430	(+)	32	AATTAAAACAGCTCTGGGGTTGTaCCCACCCCAGAGGCCCACGTGGCGGCTAGTACA	88	5517572_x0001_	1
86	1	(+)	3	AATTAAAACAGCTCTGGGGtTGTtCCCACCCCAGaGGCCCACGTGGCGGCTaGTACaCtGGtaTtACGGTACcCTTG	79	DQ443002 Human coxsackievirus A24 isolate DSO-26/2005 complete genome. len=7461
86		(+)		||||||||||||||||||| ||| |||||||||| |||||||||||||||| |||| | || | ||||||| ||||	77
86	315045	(+)	25	AATTAAAACAGCTCTGGGGaTGTaCCCACCCCAGcGGCCCACGTGGCGGCTgGTACgCaGGacTcACGGTACgCTTG	101	1718743_x0001_	1
87	1	(+)	3	AATTAAAACAGCtCTGGGGTTGTtCCcAccCCAGAGGcCCACGTGGCgGCtAGtAcACtgGtATtACGGTACCCTT	78	DQ443002 Human coxsackievirus A24 isolate DSO-26/2005 complete genome. len=7461
87		(+)		|||||||||||| |||||||||| || | ||||||| ||||||||| || || | || | || |||||||||||	76
87	316290	(+)	25	AATTAAAACAGCaCTGGGGTTGTaCCaAatCCAGAGGaCCACGTGGCaGCaAGgAaACacGcATcACGGTACCCTT	100	10997080	1
88	1	(+)	3	AATTAAAACAGCTCTgGGGTTGTtCcCACcCCAGAGgCCCaCGTGGCGGcTAGtACacTGGtATTAcGGtACCCTTG	79	DQ443002 Human coxsackievirus A24 isolate DSO-26/2005 complete genome. len=7461
88		(+)		||||||||||||||| ||||||| | ||| |||||| ||| |||||||| ||| || ||| |||| || |||||||	77
88	396694	(+)	25	AATTAAAACAGCTCTaGGGTTGTaCtCACtCCAGAGaCCCtCGTGGCGGgTAGgACtgTGGcATTAgGGgACCCTTG	101	940059	1
89	1	(+)	3	AATTAAAACAGCTCTGGGGtTGTtCCCACCCCAGAGGCCCACGTGGC	49	DQ443002 Human coxsackievirus A24 isolate DSO-26/2005 complete genome. len=7461
89		(+)		||||||||||||||||||| ||| |||||||||||||||||||||||	47
89	306498	(+)	25	AATTAAAACAGCTCTGGGGgTGTaCCCACCCCAGAGGCCCACGTGGC	71	9371741_x0001_	1
90	1	(+)	3	AATTAAAACAGCTCTgGGGTTGTtCCCACCCCAGAGGCCCACGTGGCGgCTAGTACaCtgGTATtACgGTACCCTT	78	DQ443002 Human coxsackievirus A24 isolate DSO-26/2005 complete genome. len=7461
90		(+)		||||||||||||||| ||||||| |||||||||||||||||||||||| ||||||| | |||| || ||||||||	76
90	318213	(+)	25	AATTAAAACAGCTCTcGGGTTGTaCCCACCCCAGAGGCCCACGTGGCGtCTAGTACgCaaGTATcACcGTACCCTT	100	13284581	1
91	1	(+)	3	AATTaAAAcAGCtCTGGGGTTGTtCcCACCCCAGaGGCCCAcGTGGCGGCTAGTACaCtGGTATtACgGTAcCCTTG	79	DQ443002 Human coxsackievirus A24 isolate DSO-26/2005 complete genome. len=7461
91		(+)		|||| ||| ||| |||||||||| | |||||||| |||||| |||||||||||||| | ||||| || ||| |||||	77
91	394775	(+)	25	AATTcAAAtAGCgCTGGGGTTGTaCaCACCCCAGcGGCCCAaGTGGCGGCTAGTACcCgGGTATcACaGTAgCCTTG	101	9336797_x0001_	1
92	1	(+)	3	AATTAAAACAGCTCTGGGGtTGTtCCCACcCCAGAggCcCAcGTGGCGGcTAGTACacTGGTATtACGGTACCCTTG	79	DQ443002 Human coxsackievirus A24 isolate DSO-26/2005 complete genome. len=7461
92		(+)		||||||||||||||||||| ||| ||||| ||||| | || ||||||| |||||| |||||| ||||||||||||	77
92	315260	(+)	25	AATTAAAACAGCTCTGGGGgTGTaCCCACaCCAGAccCaCAaGTGGCGGtTAGTACtaTGGTATcACGGTACCCTTG	101	8520152_x0001_	1
93	1	(+)	3	AATTAAAACAGCTCTGGGGtTGTtCCCACCCCAGAGgcCCACGTGGCGGCTAGTACaCTGGTATtACGGTACcCTTG	79	DQ443002 Human coxsackievirus A24 isolate DSO-26/2005 complete genome. len=7461
93		(+)		||||||||||||||||||| ||| |||||||||||| |||||||||||||||||| ||||||| ||||||| ||||	77
93	392578	(+)	25	AATTAAAACAGCTCTGGGGgTGTaCCCACCCCAGAGaaCCACGTGGCGGCTAGTACtCTGGTATcACGGTACgCTTG	101	9451102_x0001_	1
94	1	(+)	3	AATTAAAACAGCTCTGGGGTTGTTCCCACCCCAGAGGCCCACG-TgGcGG-C--TAGTacAcTgGTATT-ACG-GTA	73	DQ443002 Human coxsackievirus A24 isolate DSO-26/2005 complete genome. len=7461
94		(+)		|||||||||||||||||||||||||||||||||||||||||||-| | ||-|--||||. | | |||||-|||-|||	77
94	318383	(+)	25	AATTAAAACAGCTCTGGGGTTGTTCCCACCCCAGAGGCCCACGcTcGaGGcCtaTAGT-gAgTcGTATTaACGcGTA	100	13969983	1
95	1	(+)	3	AATTAAAACAGCTCTGGGGTTGTtCCCACCCCAGAGGcCCAcGTGGCGGCTAGtacActgGTaTtAcGGTACCCTTG	79	DQ443002 Human coxsackievirus A24 isolate DSO-26/2005 complete genome. len=7461
95		(+)		||||||||||||||||||||||| ||||||||||||| ||| ||||||||||| | || | | ||||||||||	77
95	318280	(+)	25	AATTAAAACAGCTCTGGGGTTGTaCCCACCCCAGAGGaCCAaGTGGCGGCTAGggaAagaGTgTaAaGGTACCCTTG	101	8064789_x0001_	1
96	1	(+)	3	AATTAAAACAGCTCTgGGGTTGTtCcCACCCCAGAgGCCCAcGT-GGCGgctAGTacaCtGGTAttACGGTACCCTTG	79	DQ443002 Human coxsackievirus A24 isolate DSO-26/2005 complete genome. len=7461
96		(+)		||||||||||||||| ||||||| | ||||||||| ||||| ||-|||| |||. | |||| ||||||||||||	78
96	307606	(+)	25	AATTAAAACAGCTCTaGGGTTGTaCtCACCCCAGAtGCCCAgGTgGGCGagaAGT-gtCcGGTAcaACGGTACCCTTG	101	13373190	1
97	1	(+)	3	AATTAAAACAGCTCTGGGGTTGttCCCACCcCAGAGgCCCACGtGGCGGCTAGTACactGGTATtACgGTACCCTTG	79	DQ443002 Human coxsackievirus A24 isolate DSO-26/2005 complete genome. len=7461
97		(+)		|||||||||||||||||||||| |||||| ||||| |||||| |||||||||||| ||||| || |||||||||	77
97	392107	(+)	25	AATTAAAACAGCTCTGGGGTTGgaCCCACCtCAGAGcCCCACGgGGCGGCTAGTACctcGGTATcACtGTACCCTTG	101	9354778_x0001_	1
98	1	(+)	3	AATTAAAACAGCTCTGGGGTTGTtCCCACCCCAGAGGCCCACGTGGcGG-C--TAGTacAcTgGTATT-ACG-GTA	73	DQ443002 Human coxsackievirus A24 isolate DSO-26/2005 complete genome. len=7461
98		(+)		||||||||||||||||||||||| |||||||||||||||||||||| ||-|--||||. | | |||||-|||-|||	76
98	318296	(+)	25	AATTAAAACAGCTCTGGGGTTGTaCCCACCCCAGAGGCCCACGTGGaGGcCtaTAGT-gAgTcGTATTaACGcGTA	99	13438588	1
99	1	(+)	3	AATTAAAACAGCtCTGGGGtTGTtCCCAcCCcaGAGGcCCACGTGGCGgCtAGtACaCtgGtATtAcGGtAcCcTTG	79	DQ443002 Human coxsackievirus A24 isolate DSO-26/2005 complete genome. len=7461
99		(+)		|||||||||||| |||||| ||| |||| || |||| |||||||||| | || || | | || | || | | |||	77
99	388745	(+)	25	AATTAAAACAGCcCTGGGGcTGTaCCCAaCCttGAGGaCCACGTGGCGtCcAGaACtCcaGaATcAgGGgAgCgTTG	101	9003442_x0001_	1
100	1	(+)	3	AATTAAAACAGCTCTGGGGTTGTtCCCACCCCAGAGGCCCACGTGGCGGC	52	DQ443002 Human coxsackievirus A24 isolate DSO-26/2005 complete genome. len=7461
100		(+)		||||||||||||||||||||||| ||||||||||||||||||||||||||	50
100	318297	(+)	25	AATTAAAACAGCTCTGGGGTTGTaCCCACCCCAGAGGCCCACGTGGCGGC	74	9004958_x0001_	1
101	1	(+)	3	AATTAAAAcaGCTCTGGGGtTGTtCCCACCCcAGaGGCCCACGtGGCGGCTAGTACACTGGtATtACGgTACCCTTG	79	DQ443002 Human coxsackievirus A24 isolate DSO-26/2005 complete genome. len=7461
101		(+)		|||||||| ||||||||| ||| ||||||| || |||||||| ||||||||||||||||| || ||| ||||||||	77
101	390535	(+)	25	AATTAAAAagGCTCTGGGGgTGTaCCCACCCtAGtGGCCCACGaGGCGGCTAGTACACTGGaATaACGaTACCCTTG	101	8538948_x0001_	1
102	1	(+)	3	AATTAAAACAGCTCTGGGGtTGTtCCCaCCCCAGAGGCCCACgTGGCGGCTAgtAcactGGTATtACgGT-ACCCTtG	79	DQ443002 Human coxsackievirus A24 isolate DSO-26/2005 complete genome. len=7461
102		(+)		||||||||||||||||||| ||| ||| |||||||||||||| ||||||||| | ||||| || ||-||||| |	78
102	298166	(+)	24	AATTAAAACAGCTCTGGGGgTGTaCCCcCCCCAGAGGCCCACcTGGCGGCTAagAattcGGTATcACcGTaACCCTgG	101	3754314_x0001_	1
103	1	(+)	3	AATTAAAACAGCTCTGGGGTTGTtCcCAcCCCAGAGGCcCACGTGGCGGCTAgTacACTGGtaT-TaCGG-TACCCTTG	79	DQ443002 Human coxsackievirus A24 isolate DSO-26/2005 complete genome. len=7461
103		(+)		||||||||||||||||||||||| | || ||||||||| ||||||||||||| |..||||| |-| |||-||||||||	79
103	397480	(+)	25	AATTAAAACAGCTCTGGGGTTGTaCgCAaCCCAGAGGCaCACGTGGCGGCTAcT--ACTGGcgTcTcCGGcTACCCTTG	101	7044416_x0001_	1
104	1	(+)	3	AATTAAAACAGCTCTGGGGtTGTtCCCACcCCAGAGGCCCACGTGGCGGCTAGTAC-ACTgGTATtACGGTACCCTTG	79	DQ443002 Human coxsackievirus A24 isolate DSO-26/2005 complete genome. len=7461
104		(+)		||||||||||||||||||| ||| ||||| ||||||||||||||||||||||||||-|||.|||| ||||||||||||	78
104	318234	(+)	25	AATTAAAACAGCTCTGGGGgTGTaCCCACaCCAGAGGCCCACGTGGCGGCTAGTACtACT-GTATcACGGTACCCTTG	101	9244773_x0001_	1
105	1	(+)	3	AATTAAAACAgCTCTgGGGTTGTtCCCAcCCCAGAGGCCCACGTGGCGGCTAGTACActGGtATtACGGtACCCTT	78	DQ443002 Human coxsackievirus A24 isolate DSO-26/2005 complete genome. len=7461
105		(+)		|||||||||| |||| ||||||| |||| |||||||||||||||||||||||||||| || || |||| ||||||	76
105	310900	(+)	25	AATTAAAACAaCTCTtGGGTTGTaCCCAaCCCAGAGGCCCACGTGGCGGCTAGTACAtcGGgATcACGGgACCCTT	100	14941	1
106	1	(+)	3	AATTAAAACagCtCTGGGGTTGTtCCCACCCCAGAGGCCCACGTGgcGGcTAGTaCactGGtATtACGGtACCCTTGT	80	DQ443002 Human coxsackievirus A24 isolate DSO-26/2005 complete genome. len=7461
106		(+)		||||||||| | |||||||||| ||||||||||||||||||||| ||.|||| | || || |||| ||||||||	78
106	309161	(+)	25	AATTAAAACctCgCTGGGGTTGTaCCCACCCCAGAGGCCCACGTGcaGG-TAGTtCctcGGgATcACGGgACCCTTGT	101	6397965_x0001_	1
107	1	(+)	3	AATTAAAACAGCTCTGGGGTTGTtCcCACCCCAGAGgCCcACGTGGcGGCTaGtAcaCtGGtATtACGGtAcCCTT	78	DQ443002 Human coxsackievirus A24 isolate DSO-26/2005 complete genome. len=7461
107		(+)		||||||||||||||||||||||| | |||||||||| || |||||| |||| | | | || || |||| | ||||	76
107	310920	(+)	25	AATTAAAACAGCTCTGGGGTTGTcCtCACCCCAGAGaCCgACGTGGtGGCTtGgAggCgGGcATaACGGcAaCCTT	100	6610574_x0001_	1
108	1	(+)	3	AATTAAAACAGCTCTGGgGTTGTtCcCACCCCAGAgGCCCACGTGGCGGCTAGTACaCTGGTATtACGGTACCCTTG	79	DQ443002 Human coxsackievirus A24 isolate DSO-26/2005 complete genome. len=7461
108		(+)		||||||||||||||||| ||||| | ||||||||| |||||||||||||||||||| ||||||| ||||||||||||	77
108	400683	(+)	25	AATTAAAACAGCTCTGGaGTTGTaCgCACCCCAGAcGCCCACGTGGCGGCTAGTACtCTGGTATcACGGTACCCTTG	101	2222248_x0001_	1
109	1	(+)	3	AATTAAAAcAGCTCTGGGGtTGTtCCCACCCCAgAggCccAcgtgGCGGCTAGTACaCTgGTATtACGGtACCCTTG	79	DQ443002 Human coxsackievirus A24 isolate DSO-26/2005 complete genome. len=7461
109		(+)		|||||||| |||||||||| ||| ||||||||| | | | ||||||||||| || |||| |||| |||||||	77
109	304041	(+)	25	AATTAAAAaAGCTCTGGGGgTGTcCCCACCCCAtAaaCaaAaaaaGCGGCTAGTACtCTcGTATcACGGaACCCTTG	101	12860573	1
110	1	(+)	3	AATTAAAACAGCTCTGGGGTTGTtCCCACCCCAGAgGcCCaCGtGGCGGcTAGtAcACT-GGTATtaCGGTAcCCTTG	79	DQ443002 Human coxsackievirus A24 isolate DSO-26/2005 complete genome. len=7461
110		(+)		||||||||||||||||||||||| ||||||||||| | || || ||||| |||.| |||-||||| ||||| |||||	78
110	389377	(+)	25	AATTAAAACAGCTCTGGGGTTGTaCCCACCCCAGAcGtCCtCGgGGCGGaTAG-AaACTcGGTATctCGGTAtCCTTG	101	7793469_x0001_	1
111	1	(+)	3	AATTaAAACAGCTCtGGGGTTGTtCCCACCCCAGAGGCCCAC	44	DQ443002 Human coxsackievirus A24 isolate DSO-26/2005 complete genome. len=7461
111		(+)		|||| ||||||||| |||||||| ||||||||||||||||||	42
111	316971	(+)	25	AATTgAAACAGCTCgGGGGTTGTaCCCACCCCAGAGGCCCAC	66	10883117	1
112	1	(+)	3	AATTAAAACAGCTcTGGGGtTGTtCCCACCCCAgAGGCCCACGTGGCGGCTaGTAcACTGGtATtACgGTACcCTtG	79	DQ443002 Human coxsackievirus A24 isolate DSO-26/2005 complete genome. len=7461
112		(+)		||||||||||||| ||||| ||| ||||||||| ||||||||||||||||| ||| ||||| || || |||| || |	77
112	318387	(+)	25	AATTAAAACAGCTtTGGGGgTGTaCCCACCCCAtAGGCCCACGTGGCGGCTgGTAtACTGGaATcACaGTACgCTgG	101	13829241	1
113	1	(+)	3	AATTAAAACAGCTCtGGGGtTGTtCCCACCcCaGAGgCcCACGTgGCGGCTaGTACactGgtATtACGGTACCCTTG	79	DQ443002 Human coxsackievirus A24 isolate DSO-26/2005 complete genome. len=7461
113		(+)		|||||||||||||| |||| ||| |||||| | ||| | ||||| |||||| |||| | || ||||||||||||	77
113	307237	(+)	25	AATTAAAACAGCTCgGGGGgTGTaCCCACCaCtGAGaCaCACGTaGCGGCTcGTACtgcGcaATcACGGTACCCTTG	101	9240100_x0001_	1
114	1	(+)	3	AATTAAAACAGCtCTGGGGTTGttCCCACCCCAGAgGCCCACGTGGCGGCTAGTACaCTGGTATtACgGtACcCTTG	79	DQ443002 Human coxsackievirus A24 isolate DSO-26/2005 complete genome. len=7461
114		(+)		|||||||||||| ||||||||| ||||||||||| |||||||||||||||||||| ||||||| || | || ||||	77
114	307367	(+)	25	AATTAAAACAGCgCTGGGGTTGgaCCCACCCCAGAtGCCCACGTGGCGGCTAGTACtCTGGTATcACtGgACgCTTG	101	11442645	1
115	1	(+)	3	AATTAAAACAGCTCTGGGGTTGTtCCCACCCCAGAGgCCCAC	44	DQ443002 Human coxsackievirus A24 isolate DSO-26/2005 complete genome. len=7461
115		(+)		||||||||||||||||||||||| |||||||||||| |||||	42
115	309159	(+)	25	AATTAAAACAGCTCTGGGGTTGTaCCCACCCCAGAGcCCCAC	66	10850874	1
116	1	(+)	3	AATTAaAACAGCtCTGGGGTTGTTCCCACCCCAGAGgcCcACGTGGCGGCTAgTaCacTG-GtATtACggtACCCTT	78	DQ443002 Human coxsackievirus A24 isolate DSO-26/2005 complete genome. len=7461
116		(+)		||||| |||||| ||||||||||||||||||||||| | |||||||||||| | |. ||-| || || ||||||	77
116	315695	(+)	25	AATTAtAACAGCgCTGGGGTTGTTCCCACCCCAGAGcaCtACGTGGCGGCTAaTgC-tTGtGgATcACctgACCCTT	100	8291943_x0001_	1
117	1	(+)	3	AATTAAAACAGCTCTGGGGTTGTtCCCACCCCAGAGGCCCACGTGG	48	DQ443002 Human coxsackievirus A24 isolate DSO-26/2005 complete genome. len=7461
117		(+)		||||||||||||||||||||||| ||||||||||||||||||||||	46
117	318359	(+)	25	AATTAAAACAGCTCTGGGGTTGTaCCCACCCCAGAGGCCCACGTGG	70	9473891_x0001_	1
118	1	(+)	3	AATTAAAACAGCTCtGGGGtTGTtCCCAccCCaGagGcCCACGtGGCGGCtAGTAC	58	DQ443002 Human coxsackievirus A24 isolate DSO-26/2005 complete genome. len=7461
118		(+)		|||||||||||||| |||| ||| |||| || | | ||||| |||||| |||||	56
118	291065	(+)	25	AATTAAAACAGCTCgGGGGcTGTaCCCAgtCCtGccGaCCACGcGGCGGCcAGTAC	80	9382731_x0001_	1
119	1	(+)	3	AATTAAAACAGcTCTGGGGTTGTtCCcACCCCAGAGgccCACGTGGCGgcTAgTacaCtGgTATT	67	DQ443002 Human coxsackievirus A24 isolate DSO-26/2005 complete genome. len=7461
119		(+)		||||||||||| ||||||||||| || ||||||||| ||||||||| || | | | ||||	65
119	310923	(+)	25	AATTAAAACAGgTCTGGGGTTGTaCCgACCCCAGAGtggCACGTGGCGtgTAtTcagCaGtTATT	89	13445635	1
120	1	(+)	3	AATTAAAACAGCTCTGGGGTTGTtCCCACCCCAGAG	38	DQ443002 Human coxsackievirus A24 isolate DSO-26/2005 complete genome. len=7461
120		(+)		||||||||||||||||||||||| ||||||||||||	36
120	318279	(+)	25	AATTAAAACAGCTCTGGGGTTGTaCCCACCCCAGAG	60	13435530	1
121	1	(+)	3	AATTAAAACAGCTCTGGgGTTGTTCCCAcCCCAgAGGCCCACGtGGCGGCTAGTACaCtgGtATtACGGTACCCTTG	79	DQ443002 Human coxsackievirus A24 isolate DSO-26/2005 complete genome. len=7461
121		(+)		||||||||||||||||| |||||||||| |||| ||||||||| |||||||||||| | | || ||||||||||||	77
121	317719	(+)	25	AATTAAAACAGCTCTGGtGTTGTTCCCAtCCCAtAGGCCCACGcGGCGGCTAGTACcCacGcATcACGGTACCCTTG	101	1650615_x0001_	1
122	1	(+)	3	AATTAAAACAGCTCTGGGGTTGTtCCCACCCCAGAGGCCCACGTGGCGGCTAGTACaCTGGTATtACGGTACcCTTG	79	DQ443002 Human coxsackievirus A24 isolate DSO-26/2005 complete genome. len=7461
122		(+)		||||||||||||||||||||||| |||||||||||||||||||||||||||||||| ||||||| ||||||| ||||	77
122	318347	(+)	25	AATTAAAACAGCTCTGGGGTTGTaCCCACCCCAGAGGCCCACGTGGCGGCTAGTACtCTGGTATcACGGTACgCTTG	101	2066532_x0001_	1
123	1	(+)	3	AATTAAAACAGCTCTgGGGtTgTtCcCACCCCAgAGgCCCACG	45	DQ443002 Human coxsackievirus A24 isolate DSO-26/2005 complete genome. len=7461
123		(+)		||||||||||||||| ||| | | | ||||||| || ||||||	43
123	304085	(+)	25	AATTAAAACAGCTCTcGGGcTaTaCaCACCCCAaAGaCCCACG	67	11096141	1
124	1	(+)	3	AATTAAAACAGCTCTGGGGtTGTtCCCAcCCCAGAGGCCCacGTGGCGGCtAgTAcaCtGGTATtACGgTAcCCTTG	79	DQ443002 Human coxsackievirus A24 isolate DSO-26/2005 complete genome. len=7461
124		(+)		||||||||||||||||||| ||| |||| ||||||||||| |||||||| | || | ||||| ||| || |||||	77
124	318225	(+)	25	AATTAAAACAGCTCTGGGGaTGTaCCCAaCCCAGAGGCCCcaGTGGCGGCcAaTAatCcGGTATaACGcTAgCCTTG	101	11071684	1
125	1	(+)	3	AATTAAAaCAGCTCTGGGGTtGttCCCACcCCAGAGGCCCACGTGGCGGCTAGTaCaCtGGTaTtACGgtACCcTTG	79	DQ443002 Human coxsackievirus A24 isolate DSO-26/2005 complete genome. len=7461
125		(+)		||||||| |||||||||||| | ||||| |||||||||||||||||||||||| | | ||| | ||| ||| |||	77
125	318398	(+)	25	AATTAAAcCAGCTCTGGGGTgGaaCCCACaCCAGAGGCCCACGTGGCGGCTAGTgCgCaGGTgTgACGcgACCgTTG	101	11645311	1
126	1	(+)	3	AATTAAAACAGCTCTGGgGTTGTtCCCAcCCCAGAGGCCCACGTGGCGGCTaGTaCacTGGTATtACGGTACCCTTG	79	DQ443002 Human coxsackievirus A24 isolate DSO-26/2005 complete genome. len=7461
126		(+)		||||||||||||||||| ||||| |||| |||||||||||||||||||||| || | |||||| ||||||||||||	77
126	318219	(+)	25	AATTAAAACAGCTCTGGcGTTGTaCCCAgCCCAGAGGCCCACGTGGCGGCTcGTcCtgTGGTATaACGGTACCCTTG	101	7012917_x0001_	1
127	1	(+)	3	AATT-AAAACAGCtCTGGgGTTgTtCCCACCcCAGAGGCCCACGtGGCGGCTAGTAC	58	DQ443002 Human coxsackievirus A24 isolate DSO-26/2005 complete genome. len=7461
127		(+)		||||-|||||||| |||| ||| | |||||| |||||||||||| ||||||||||||	57
127	305420	(+)	25	AATTaAAAACAGCgCTGGaGTTtTaCCCACCaCAGAGGCCCACGgGGCGGCTAGTAC	81	13671369	1
128	1	(+)	3	AATTAAAACAGCTCTGGGGtTGTtCCCACCCCAGAGGCCCACGTGGCGGCTAGTACaCtGGTATtACGGtACCCTTG	79	DQ443002 Human coxsackievirus A24 isolate DSO-26/2005 complete genome. len=7461
128		(+)		||||||||||||||||||| ||| |||||||||||||||||||||||||||||||| | ||||| |||| |||||||	77
128	310906	(+)	25	AATTAAAACAGCTCTGGGGgTGTaCCCACCCCAGAGGCCCACGTGGCGGCTAGTACgCgGGTATcACGGgACCCTTG	101	6363885_x0001_	1
129	1	(+)	3	AATTAAAACAGCTCTGGGGTTGTtCCCACCCCAGAGGCCCACGTGGCGGCTAGTACA	59	DQ443002 Human coxsackievirus A24 isolate DSO-26/2005 complete genome. len=7461
129		(+)		||||||||||||||||||||||| |||||||||||||||||||||||||||||||||	57
129	477429	(+)	32	AATTAAAACAGCTCTGGGGTTGTaCCCACCCCAGAGGCCCACGTGGCGGCTAGTACA	88	1893714_x0001_	1
130	1	(+)	3	AATTAaAACAGCTCTGGGGTTGTtCCCACCCCAGAGGCCCACGTGGCGGCTAGTA	57	DQ443002 Human coxsackievirus A24 isolate DSO-26/2005 complete genome. len=7461
130		(+)		||||| ||||||||||||||||| |||||||||||||||||||||||||||||||	55
130	318414	(+)	25	AATTAgAACAGCTCTGGGGTTGTaCCCACCCCAGAGGCCCACGTGGCGGCTAGTA	79	8997309_x0001_	1
131	1	(+)	3	AATTAAAACAGCTCTgGGGtTGTtCCCAcCcCAGAGGCCCACGTgGcGgCTaGTaC-ACtGGtATtACGGTACCCTTG	79	DQ443002 Human coxsackievirus A24 isolate DSO-26/2005 complete genome. len=7461
131		(+)		||||||||||||||| ||| ||| |||| | ||||||||||||| | | || || |-||.|| || ||||||||||||	78
131	400512	(+)	25	AATTAAAACAGCTCTtGGGaTGTaCCCAgCgCAGAGGCCCACGTtGgGtCTcGTcCgAC-GGgATgACGGTACCCTTG	101	1986906_x0001_	1
132	1	(+)	3	AATTAAAACAGCTCTGGGGTTGTtCCCAcCCCAGAGGCCCacGtGgCgGCTagtAcACTGgtATtAC	69	DQ443002 Human coxsackievirus A24 isolate DSO-26/2005 complete genome. len=7461
132		(+)		||||||||||||||||||||||| |||| ||||||||||| | | | ||| | |||| || ||	67
132	388722	(+)	25	AATTAAAACAGCTCTGGGGTTGTaCCCAgCCCAGAGGCCCcaGgGaCaGCTtcaAtACTGaaATcAC	91	2832584_x0001_	1
133	1	(-)	3	AATTAAAACAGCTCTGGGGTTGTtCCCACCCCAGAGGCCCACGT	46	DQ443002 Human coxsackievirus A24 isolate DSO-26/2005 complete genome. len=7461
133		(-)		||||||||||||||||||||||| ||||||||||||||||||||	44
133	541361	(-)	44	AATTAAAACAGCTCTGGGGTTGTaCCCACCCCAGAGGCCCACGT	1	7005969_x0001_	1
134	1	(+)	3	AATTAAAACAGCTCTGGGGTTGTtCCCACCCCAGAGGCCCACGTGGcGGCTAGTACactGGTATtACGGtAcCCTTG	79	DQ443002 Human coxsackievirus A24 isolate DSO-26/2005 complete genome. len=7461
134		(+)		||||||||||||||||||||||| |||||||||||||||||||||| ||||||||| ||||| |||| | |||||	77
134	958251	(+)	25	AATTAAAACAGCTCTGGGGTTGTaCCCACCCCAGAGGCCCACGTGGaGGCTAGTACttaGGTATcACGGaAtCCTTG	101	9794076_x0001_	1
135	1	(+)	3	AATTaAAAcAGCTCTgGGGTTgttCCCACCCcAGAGGCCCACGtGGCGgCTAG	55	DQ443002 Human coxsackievirus A24 isolate DSO-26/2005 complete genome. len=7461
135		(+)		|||| ||| |||||| ||||| ||||||| ||||||||||| |||| ||||	53
135	671014	(+)	25	AATTtAAAgAGCTCTcGGGTTcagCCCACCCtAGAGGCCCACGgGGCGcCTAG	77	476835	1
136	1	(-)	3	AATTAAAACAGCTCtGGGGTTGTtCCCaCcCCAGAGgCCCaCGTGgCGGCTAGTaCaCtGGTATtaCGGTACCCT	77	DQ443002 Human coxsackievirus A24 isolate DSO-26/2005 complete genome. len=7461
136		(-)		|||||||||||||| |||||||| ||| | |||||| ||| |||| |||||||| | | ||||| |||||||||	75
136	726061	(-)	75	AATTAAAACAGCTCgGGGGTTGTgCCCcCgCCAGAGaCCCcCGTGtCGGCTAGTtCtCcGGTATccCGGTACCCT	1	6584426_x0001_	1
137	1	(+)	3	AATTAAAACAGCTCTGGgGTTGTtCCCAcCCCAgAGGCCcaCGTGGCGGCTaGTACaCtgGtA-ttACGGtACCCTTG	79	DQ443002 Human coxsackievirus A24 isolate DSO-26/2005 complete genome. len=7461
137		(+)		||||||||||||||||| ||||| |||| |||| ||||| |||||||||| |||| | | |- ||||.|||||||	78
137	524035	(+)	25	AATTAAAACAGCTCTGGtGTTGTaCCCAaCCCAcAGGCCacCGTGGCGGCTcGTACtCccGaAccaACGG-ACCCTTG	101	7164951_x0001_	1
138	1	(+)	3	AATTAAAACAGCTCTGGgGtTGTtCCCAcCCCAGAGGCCCaCGTgGCGGCtaGTAC-ACtGGTATtACgGTAcCCTTG	79	DQ443002 Human coxsackievirus A24 isolate DSO-26/2005 complete genome. len=7461
138		(+)		||||||||||||||||| | ||| |||| ||||||||||| ||| ||||| ||||-||.||||| || ||| |||||	78
138	960337	(+)	25	AATTAAAACAGCTCTGGcGgTGTaCCCAaCCCAGAGGCCCgCGTaGCGGCacGTACtAC-GGTATgACcGTAaCCTTG	101	8792041_x0001_	1
139	1	(-)	3	AATTAAAACAGCtCtGGGGTTGtTCCCACCCCaGAG	38	DQ443002 Human coxsackievirus A24 isolate DSO-26/2005 complete genome. len=7461
139		(-)		|||||||||||| | ||||||| ||||||||| |||	36
139	1952199	(-)	36	AATTAAAACAGCcCaGGGGTTGcTCCCACCCCcGAG	1	4759721_x0001_	1
140	1	(+)	3	AATTAAAACAGCTCTGGGGtTGTtCCCACCCCAGAGGCCCACGTGGCGGCTAGTA	57	DQ443002 Human coxsackievirus A24 isolate DSO-26/2005 complete genome. len=7461
140		(+)		||||||||||||||||||| ||| |||||||||||||||||||||||||||||||	55
140	1922870	(+)	6	AATTAAAACAGCTCTGGGGgTGTaCCCACCCCAGAGGCCCACGTGGCGGCTAGTA	60	962190	1
141	1	(-)	3	AATTAAAACAGCTCTGGGGTTGTTCCCACCCCAGAGGCCCACGTGGCG	50	DQ443002 Human coxsackievirus A24 isolate DSO-26/2005 complete genome. len=7461
141		(-)		||||||||||||||||||||||||||||||||||||||||||||||||	48
141	1704677	(-)	48	AATTAAAACAGCTCTGGGGTTGTTCCCACCCCAGAGGCCCACGTGGCG	1	11769728	1
142	1	(-)	3	AATtAAAACAGCTCTGGGGTTGTtCCCaCCCCAGAG	38	DQ443002 Human coxsackievirus A24 isolate DSO-26/2005 complete genome. len=7461
142		(-)		||| ||||||||||||||||||| ||| ||||||||	36
142	1965523	(-)	36	AATaAAAACAGCTCTGGGGTTGTaCCCtCCCCAGAG	1	10113463	1
143	1	(+)	3	AATTAAAACAGCTCTGGGGTTGTtCCCACCCCAGAGGCCCACG-TgGcGG-C--TAGTacAcTgGTATT-ACG-GTA	73	DQ443002 Human coxsackievirus A24 isolate DSO-26/2005 complete genome. len=7461
143		(+)		||||||||||||||||||||||| |||||||||||||||||||-| | ||-|--||||. | | |||||-|||-|||	77
143	1684780	(+)	21	AATTAAAACAGCTCTGGGGTTGTaCCCACCCCAGAGGCCCACGcTcGaGGcCtaTAGT-gAgTcGTATTaACGcGTA	96	738839	1
144	1	(+)	3	AATTAAAACAGcTCTGGGGTTgTtCCCACcccAGaGGCcCAcGTGGcGG	51	DQ443002 Human coxsackievirus A24 isolate DSO-26/2005 complete genome. len=7461
144		(+)		||||||||||| ||||||||| | ||||| || ||| || |||| ||	49
144	1588320	(+)	24	AATTAAAACAGtTCTGGGGTTaTaCCCACaatAGtGGCgCAaGTGGgGG	72	12925016	1
145	1	(-)	3	AATTAAAACAGCtCtGGGGTTgTtCCCACCCCAGAGGCCCACGTGGCG	50	DQ443002 Human coxsackievirus A24 isolate DSO-26/2005 complete genome. len=7461
145		(-)		|||||||||||| | |||||| | ||||||||||||||||||||||||	48
145	1704683	(-)	48	AATTAAAACAGCcCcGGGGTTtTaCCCACCCCAGAGGCCCACGTGGCG	1	6976012_x0001_	1
146	1	(+)	3	AATTAAAACAGCTCTGGGGTTGTtCCCACCCCAGAGGCCCACG-T-GGcGgC--TAGTacAcTgGTATT-ACG-GTA	73	DQ443002 Human coxsackievirus A24 isolate DSO-26/2005 complete genome. len=7461
146		(+)		||||||||||||||||||||||| |||||||||||||||||||-|-|| | |--||||. | | |||||-|||-|||	77
146	1858782	(+)	14	AATTAAAACAGCTCTGGGGTTGTaCCCACCCCAGAGGCCCACGcTcGGgGcCtaTAGT-gAgTcGTATTaACGcGTA	89	3860894_x0001_	1
147	1	(-)	3	AATTAAAACAGCtCtGGGGTTGTtCCCACCCCAGAGGCcCACGTGGC	49	DQ443002 Human coxsackievirus A24 isolate DSO-26/2005 complete genome. len=7461
147		(-)		|||||||||||| | |||||||| |||||||||||||| ||||||||	47
147	2471251	(-)	47	AATTAAAACAGCcCgGGGGTTGTaCCCACCCCAGAGGCgCACGTGGC	1	8209337_x0001_	1
148	1	(+)	3	AATTAAAACAgCTCTGGGGTTGTtCCCACccCAGaGGCCCaCgtGGCgGcTAGTA	57	DQ443002 Human coxsackievirus A24 isolate DSO-26/2005 complete genome. len=7461
148		(+)		|||||||||| |||||||||||| ||||| ||| ||||| | ||| | |||||	55
148	2481770	(+)	25	AATTAAAACAtCTCTGGGGTTGTaCCCACtgCAGcGGCCCtCagGGCcGtTAGTA	79	10797630	1
149	1	(-)	3	AATTAAAaCAGCTCTGGGGTTgTtCCCAcCCCAGAGGCCCACGTGGCGGCTAGTAC	58	DQ443002 Human coxsackievirus A24 isolate DSO-26/2005 complete genome. len=7461
149		(-)		||||||| ||||||||||||| | |||| |||||||||||||||||||||||||||	56
149	2933275	(-)	56	AATTAAAgCAGCTCTGGGGTTtTaCCCAaCCCAGAGGCCCACGTGGCGGCTAGTAC	1	7259614_x0001_	1
150	1	(-)	3	AATTAAAA-CAGCTCTGGGGTtGTtCCCaCCCCaGaGGCCCaCGtGGcGGCtAGTaCaCtGGTATtACGGTaCCCTTGtACgCC	85	DQ443002 Human coxsackievirus A24 isolate DSO-26/2005 complete genome. len=7461
150		(-)		||||||||-|||||||||||| || ||| |||| | ||||| || || ||| ||| | | ||||| ||||| ||||||.|| ||	84
150	3155528	(-)	100	AATTAAAAcCAGCTCTGGGGTgGTcCCCcCCCCgGgGGCCCgCGgGGgGGCaAGTcCcCgGGTATcACGGTcCCCTTG-ACaCC	18	10407890	1
151	1	(+)	3	AATTAAAACAGCTCTGGgGtTGTtCCCACCcCAGAGGCcCACGtGGcGgCTAGTACA	59	DQ443002 Human coxsackievirus A24 isolate DSO-26/2005 complete genome. len=7461
151		(+)		||||||||||||||||| | ||| |||||| ||||||| |||| || | ||||||||	57
151	4364873	(+)	25	AATTAAAACAGCTCTGGaGgTGTaCCCACCgCAGAGGCaCACGgGGtGaCTAGTACA	81	8089254_x0001_	1
152	1	(+)	3	AATTAAaACAgCTCTGGGGTTGTtCCCACCCCAGAGGCCCACG-TgGcGG-C--TAGTacAcTgGTATT-ACG-GTA	73	DQ443002 Human coxsackievirus A24 isolate DSO-26/2005 complete genome. len=7461
152		(+)		|||||| ||| |||||||||||| |||||||||||||||||||-| | ||-|--||||. | | |||||-|||-|||	77
152	4367466	(+)	25	AATTAAtACAaCTCTGGGGTTGTaCCCACCCCAGAGGCCCACGcTcGaGGcCtaTAGT-gAgTcGTATTaACGcGTA	100	13646530	1
153	1	(+)	3	AATTAAAACAGCTCTGGGGTTGTtCCCACCCCAGAGGcCCaCGTGGCGGCTAGtACA	59	DQ443002 Human coxsackievirus A24 isolate DSO-26/2005 complete genome. len=7461
153		(+)		||||||||||||||||||||||| ||||||||||||| || |||||||||||| |||	57
153	4367430	(+)	25	AATTAAAACAGCTCTGGGGTTGTaCCCACCCCAGAGGgCCgCGTGGCGGCTAGgACA	81	8492592_x0001_	1
154	1	(-)	3	AATTAAAACAGCTCTGGGGTtGtTcCcACCCCAGAG	38	DQ443002 Human coxsackievirus A24 isolate DSO-26/2005 complete genome. len=7461
154		(-)		|||||||||||||||||||| | | | |||||||||	36
154	4392524	(-)	71	AATTAAAACAGCTCTGGGGTgGgTaCaACCCCAGAG	36	9835827_x0001_	1
155	1	(+)	3	AATTAAAAcAGCTCTGGGGTTGTtCCCACCCCAGAG	38	DQ443002 Human coxsackievirus A24 isolate DSO-26/2005 complete genome. len=7461
155		(+)		|||||||| |||||||||||||| ||||||||||||	36
155	4367450	(+)	25	AATTAAAAgAGCTCTGGGGTTGTaCCCACCCCAGAG	60	13533823	1
156	1	(+)	3	AATTAAAACAGCTCtGGGGtTGTtCcCACCCCAGaGGCCCACGTGgcGGCTaGtACaCtGGTATtACGgTAcCCTTG	79	DQ443002 Human coxsackievirus A24 isolate DSO-26/2005 complete genome. len=7461
156		(+)		|||||||||||||| |||| ||| | |||||||| |||||||||| |||| | || | ||||| ||| || |||||	77
156	4367334	(+)	25	AATTAAAACAGCTCaGGGGgTGTaCaCACCCCAGcGGCCCACGTGcaGGCTcGaACtCcGGTATaACGcTAtCCTTG	101	12847146	1
157	1	(+)	3	AATTAAAACAGCTCTGGGGTTGTtCCCACCCCAGAGGCCcA	43	DQ443002 Human coxsackievirus A24 isolate DSO-26/2005 complete genome. len=7461
157		(+)		||||||||||||||||||||||| ||||||||||||||| |	41
157	4581191	(+)	24	AATTAAAACAGCTCTGGGGTTGTaCCCACCCCAGAGGCCtA	64	9199980_x0001_	1
158	1	(-)	3	AATTAAAACAGCTCTGGGGTTGTtCCCACCCCAGAGGCCCACGTGGCGGCTAGT	56	DQ443002 Human coxsackievirus A24 isolate DSO-26/2005 complete genome. len=7461
158		(-)		||||||||||||||||||||||| ||||||||||||||||||||||||||||||	54
158	4615453	(-)	54	AATTAAAACAGCTCTGGGGTTGTaCCCACCCCAGAGGCCCACGTGGCGGCTAGT	1	9561356_x0001_	1
159	1	(-)	3	AATtAAAACAGCTcTGGGGTTgTtCCCACCCCAGAGGCCCACGtGgcGgC--TAGTacAcTgGTATTA	68	DQ443002 Human coxsackievirus A24 isolate DSO-26/2005 complete genome. len=7461
159		(-)		||| ||||||||| ||||||| | ||||||||||||||||||| | | |--||||. | | ||||||	68
159	4560523	(-)	73	AATaAAAACAGCTgTGGGGTTtTcCCCACCCCAGAGGCCCACGcGagGcCtaTAGT-gAgTcGTATTA	7	10085839	1
160	1	(+)	3	AATTAAAACAGCTCTGGGGTTGTtCCcACCCCAGAGGCCCA	43	DQ443002 Human coxsackievirus A24 isolate DSO-26/2005 complete genome. len=7461
160		(+)		||||||||||||||||||||||| || ||||||||||||||	41
160	4573993	(+)	61	AATTAAAACAGCTCTGGGGTTGTaCCaACCCCAGAGGCCCA	101	13886621	1
161	1	(-)	3	AATTAAAACAgCTCTGGGGTTGTtCCCACCCCAGAGGCCCACGT	46	DQ443002 Human coxsackievirus A24 isolate DSO-26/2005 complete genome. len=7461
161		(-)		|||||||||| |||||||||||| ||||||||||||||||||||	44
161	4601601	(-)	44	AATTAAAACAtCTCTGGGGTTGTaCCCACCCCAGAGGCCCACGT	1	7465773_x0001_	1
162	1	(-)	3	AATTAAAACagcTcTGGGGTTgTtCCCACCCCAGAGGCCCACG-TgGcGG-C--TAGTacAcTgGTATTA	68	DQ443002 Human coxsackievirus A24 isolate DSO-26/2005 complete genome. len=7461
162		(-)		||||||||| | ||||||| | |||||||||||||||||||-| | ||-|--||||. | | ||||||	70
162	4555102	(-)	75	AATTAAAACgtgTgTGGGGTTtTcCCCACCCCAGAGGCCCACGcTcGaGGcCtaTAGT-gAgTcGTATTA	7	10253221	1
163	1	(-)	3	AATTAAAACAGCTCTGGGGTTGTtCCCACCCCAGAGGCCCACG-T-GGcGgC--TAGTacAcTgGTATTA	68	DQ443002 Human coxsackievirus A24 isolate DSO-26/2005 complete genome. len=7461
163		(-)		||||||||||||||||||||||| |||||||||||||||||||-|-|| | |--||||. | | ||||||	70
163	4515650	(-)	75	AATTAAAACAGCTCTGGGGTTGTaCCCACCCCAGAGGCCCACGcTcGGgGcCtaTAGT-gAgTcGTATTA	7	3860894_x0001_	1
164	1	(-)	3	AATTAaAACAGCTCTGGgGTTGTtCCCACCCCAGAGGCCCACGTGGcGG-C--TAGTacAcTgGTATTA	68	DQ443002 Human coxsackievirus A24 isolate DSO-26/2005 complete genome. len=7461
164		(-)		||||| ||||||||||| ||||| |||||||||||||||||||||| ||-|--||||. | | ||||||	69
164	4525563	(-)	74	AATTAcAACAGCTCTGGcGTTGTaCCCACCCCAGAGGCCCACGTGGaGGcCtaTAGT-gAgTcGTATTA	7	9373185_x0001_	1
165	1	(-)	3	AATTAAAACAGCTCTGGGGTTGTtCCCaCCCCAGAGGCCCACGT	46	DQ443002 Human coxsackievirus A24 isolate DSO-26/2005 complete genome. len=7461
165		(-)		||||||||||||||||||||||| ||| ||||||||||||||||	44
165	4601570	(-)	44	AATTAAAACAGCTCTGGGGTTGTaCCCtCCCCAGAGGCCCACGT	1	10799624	1
166	1	(-)	3	AATTAAAACAGCTCTGGGGTTGTtCCCACCCCAGAGGCCCACG-TgGcGG-C--TAGTacAcTgGTATTA	68	DQ443002 Human coxsackievirus A24 isolate DSO-26/2005 complete genome. len=7461
166		(-)		||||||||||||||||||||||| |||||||||||||||||||-| | ||-|--||||. | | ||||||	70
166	4555225	(-)	75	AATTAAAACAGCTCTGGGGTTGTaCCCACCCCAGAGGCCCACGcTcGaGGcCtaTAGT-gAgTcGTATTA	7	738839	1
167	1	(-)	3	AATTAAAACAGCTCTGGGgTtGtTcCcACCCCAGAG	38	DQ443002 Human coxsackievirus A24 isolate DSO-26/2005 complete genome. len=7461
167		(-)		|||||||||||||||||| | | | | |||||||||	36
167	5509796	(-)	39	AATTAAAACAGCTCTGGGcTgGgTaCaACCCCAGAG	4	10702448	1
168	1	(-)	3	AATTAAAACAGCTCTGGGGTTGTtCCCACCCCAGAG	38	DQ443002 Human coxsackievirus A24 isolate DSO-26/2005 complete genome. len=7461
168		(-)		||||||||||||||||||||||| ||||||||||||	36
168	6153713	(-)	36	AATTAAAACAGCTCTGGGGTTGTaCCCACCCCAGAG	1	13705620	1
169	1	(-)	3	AATTAAAACAGCTcTGGGGTTGTtCCCaCCCCAGAGGCCCACGTGGCGGCTAG	55	DQ443002 Human coxsackievirus A24 isolate DSO-26/2005 complete genome. len=7461
169		(-)		||||||||||||| ||||||||| ||| |||||||||||||||||||||||||	53
169	6021433	(-)	53	AATTAAAACAGCTaTGGGGTTGTaCCCcCCCCAGAGGCCCACGTGGCGGCTAG	1	50423	1
170	1	(-)	3	AATTAAAACAGCTCTGGGGTTGTtCCCACCCCAGAG	38	DQ443002 Human coxsackievirus A24 isolate DSO-26/2005 complete genome. len=7461
170		(-)		||||||||||||||||||||||| ||||||||||||	36
170	6153714	(-)	36	AATTAAAACAGCTCTGGGGTTGTaCCCACCCCAGAG	1	8533301_x0001_	1
171	1	(-)	3	AATTAAAACAGCTCTGGGGTTGTtCCCACCCCAGAGGCCCACGTGGCGGCTAGTAC	58	DQ443002 Human coxsackievirus A24 isolate DSO-26/2005 complete genome. len=7461
171		(-)		||||||||||||||||||||||| ||||||||||||||||||||||||||||||||	56
171	7225869	(-)	56	AATTAAAACAGCTCTGGGGTTGTaCCCACCCCAGAGGCCCACGTGGCGGCTAGTAC	1	2717941_x0001_	1
172	1	(-)	3	AATTAAAACAGCTCTGGGGTTGTtCCCACCCCAGAGGCCCACGTGGCGGCTAGTAC	58	DQ443002 Human coxsackievirus A24 isolate DSO-26/2005 complete genome. len=7461
172		(-)		||||||||||||||||||||||| ||||||||||||||||||||||||||||||||	56
172	7225870	(-)	56	AATTAAAACAGCTCTGGGGTTGTaCCCACCCCAGAGGCCCACGTGGCGGCTAGTAC	1	1893714_x0001_	2
173	1	(-)	3	AATT-AAAACAGCTCTGGGGTTGTtCCCACCCCAGAGGCCCACGTGGCGGCTAGTA	57	DQ443002 Human coxsackievirus A24 isolate DSO-26/2005 complete genome. len=7461
173		(-)		||||-||||||||||||||||||| |||||||||||||||||||||||||||||||	56
173	7718948	(-)	56	AATTaAAAACAGCTCTGGGGTTGTaCCCACCCCAGAGGCCCACGTGGCGGCTAGTA	1	7892960_x0001_	1
174	1	(+)	4	ATTAAAACAGCTCtGGGGtTGTtCcCaCcCCAGAGGcCCACGtgGcGGcTaGTA	57	DQ443002 Human coxsackievirus A24 isolate DSO-26/2005 complete genome. len=7461
174		(+)		||||||||||||| |||| ||| | | | ||||||| ||||| | || | |||	54
174	391554	(+)	26	ATTAAAACAGCTCcGGGGcTGTaCaCtCaCCAGAGGaCCACGgaGaGGtTgGTA	79	8588324_x0001_	1
175	1	(-)	4	ATTAAAACAGCTCTGGGGTTGTtCCCACCCCAGAGG	39	DQ443002 Human coxsackievirus A24 isolate DSO-26/2005 complete genome. len=7461
175		(-)		|||||||||||||||||||||| |||||||||||||	36
175	1640947	(-)	36	ATTAAAACAGCTCTGGGGTTGTaCCCACCCCAGAGG	1	1179096_x0001_	1
176	1	(-)	4	ATTA-AAACAGCTCTGGGGTTGTtCCCACCCCAGAG	38	DQ443002 Human coxsackievirus A24 isolate DSO-26/2005 complete genome. len=7461
176		(-)		||||-|||||||||||||||||| ||||||||||||	36
176	1860886	(-)	51	ATTAtAAACAGCTCTGGGGTTGTaCCCACCCCAGAG	16	8976116_x0001_	1
177	1	(+)	4	ATTAAAACAGCTCtGGGGTTGTtCcCACCcCAgAgGCCCACGtGGCGGCT-AgtaCACtGgTATtaCGGTACCCtTGT	80	DQ443002 Human coxsackievirus A24 isolate DSO-26/2005 complete genome. len=7461
177		(+)		||||||||||||| |||||||| | |||| || | ||||||| |||||||-| |||.| ||| |||||||| |||	78
177	4431689	(+)	25	ATTAAAACAGCTCcGGGGTTGTaCgCACCaCAaAaGCCCACGaGGCGGCTcAcatCAC-GaTATcgCGGTACCCcTGT	101	6029234_x0001_	1
178	1	(+)	4	ATTAAAACAGCTCTGGGGTTGTtCCCACCCCAGAGG	39	DQ443002 Human coxsackievirus A24 isolate DSO-26/2005 complete genome. len=7461
178		(+)		|||||||||||||||||||||| |||||||||||||	36
178	4431704	(+)	25	ATTAAAACAGCTCTGGGGTTGTaCCCACCCCAGAGG	60	1179096_x0001_	1
179	1	(-)	4	ATTAAA-ACaGCtCTGGGG-TTGTtCCCACCCCAGAGGCCCACGT	46	DQ443002 Human coxsackievirus A24 isolate DSO-26/2005 complete genome. len=7461
179		(-)		||||||-|| ||.||||||-|||| ||||||||||||||||||||	45
179	4601590	(-)	44	ATTAAAcACgGC-CTGGGGtTTGTcCCCACCCCAGAGGCCCACGT	1	10726091	1
180	1	(-)	4	ATtAAAaCagCTcT-GGGGTTGTtCCCACCCCAGAGGCCCACG-TgGcGG-CTAgtaC-AcTgGTATTA	68	DQ443002 Human coxsackievirus A24 isolate DSO-26/2005 complete genome. len=7461
180		(-)		|| ||| | || |-|||||||| |||||||||||||||||||-| | ||-||| |-| | ||||||	69
180	4569458	(-)	75	ATaAAAcCcaCTtTgGGGGTTGTaCCCACCCCAGAGGCCCACGcTcGaGGcCTAtagCgAgTcGTATTA	7	13765661	1
181	1	(-)	4	ATTAAAAcAgCT-cTGGGG-TTgTT-CCCaCCCCAGAGGCCCACGTGGcGG-C--TAGTacAcTgGTATTA	68	DQ443002 Human coxsackievirus A24 isolate DSO-26/2005 complete genome. len=7461
181		(-)		|||||||.| ||- |||||-|| ||-||| |||||||||||||||||| ||-|--||||. | | ||||||	71
181	4525448	(-)	75	ATTAAAA-AcCTgtTGGGGtTTtTTaCCCtCCCCAGAGGCCCACGTGGaGGcCtaTAGT-gAgTcGTATTA	7	12798408	1
182	1	(+)	4	ATTAAAACAGCTCTGGGGTTgTtCCcACCCcAGAGGCCCaCGtGGcGG-C--TAGTacAcTgGTATT-ACG-GTA	73	DQ443002 Human coxsackievirus A24 isolate DSO-26/2005 complete genome. len=7461
182		(+)		|||||||||||||||||||| | || |||| |||||||| || || ||-|--||||. | | |||||-|||-|||	75
182	6040895	(+)	5	ATTAAAACAGCTCTGGGGTTtTaCCaACCCaAGAGGCCCcCGgGGaGGcCtaTAGT-gAgTcGTATTaACGcGTA	78	8107481_x0001_	1
183	1	(-)	4	ATTAAAA-CaGCTCtGGGGTTGTtCCCACCCCAGAGGCCCACGTGGCGGC	52	DQ443002 Human coxsackievirus A24 isolate DSO-26/2005 complete genome. len=7461
183		(-)		|||||||-| |||| |||||||| ||||||||||||||||||||||||||	50
183	6902590	(-)	50	ATTAAAAcCgGCTCgGGGGTTGTcCCCACCCCAGAGGCCCACGTGGCGGC	1	12328376	1
184	1	(-)	4	ATtAAAACaGCTcTGGGGTTgTT---CCCaCCCCAGAGGCCCACGTGGCGGCTAGTAC	58	DQ443002 Human coxsackievirus A24 isolate DSO-26/2005 complete genome. len=7461
184		(-)		|| ||||| ||| ||||||| ||---||| ||||||||||||||||||||||||||||	58
184	7225586	(-)	58	ATaAAAACcGCTtTGGGGTTtTTcccCCCcCCCCAGAGGCCCACGTGGCGGCTAGTAC	1	9544346_x0001_	1
185	1	(-)	4	ATTAAAAcAgCTC---TGGGG-TTGTtCCCACCCCAGAGgCCCACGTGGCGGCTAGTAC	58	DQ443002 Human coxsackievirus A24 isolate DSO-26/2005 complete genome. len=7461
185		(-)		|||||||.| |||---|||||-|||| |||||||||||| |||||||||||||||||||	59
185	7225534	(-)	58	ATTAAAA-AaCTCtttTGGGGtTTGTcCCCACCCCAGAGtCCCACGTGGCGGCTAGTAC	1	13671032	1
186	1	(+)	5	TTAAAACAGCTCTGGGGTTGTtCCCACCCCAGAGGCCCACGTGGCGGCTAGTaCA	59	DQ443002 Human coxsackievirus A24 isolate DSO-26/2005 complete genome. len=7461
186		(+)		||||||||||||||||||||| |||||||||||||||||||||||||||||| ||	55
186	364323	(+)	27	TTAAAACAGCTCTGGGGTTGTaCCCACCCCAGAGGCCCACGTGGCGGCTAGTgCA	81	1362827_x0001_	1
187	1	(+)	5	TTAAAACAGCTCTGGGGtTgTTcCCACCCCagAGGcCCaCgtGGCGGC	52	DQ443002 Human coxsackievirus A24 isolate DSO-26/2005 complete genome. len=7461
187		(+)		||||||||||||||||| | || ||||||| ||| || | ||||||	48
187	291118	(+)	27	TTAAAACAGCTCTGGGGgTtTTaCCACCCCccAGGaCCcCccGGCGGC	74	8810263_x0001_	1
188	1	(+)	5	TTAAAACAGCTcTGGGGtTGTtCCCACCcCAGAGGcCCACGtgGCGGCtAGtAC-ACtGgtATTACgGTaCCCT	77	DQ443002 Human coxsackievirus A24 isolate DSO-26/2005 complete genome. len=7461
188		(+)		||||||||||| ||||| ||| |||||| |||||| ||||| ||||| || ||-||.| ||||| || ||||	74
188	317016	(+)	27	TTAAAACAGCTaTGGGGgTGTgCCCACCgCAGAGGgCCACGgcGCGGCcAGcACtAC-GtaATTACtGTgCCCT	99	10155429	1
189	1	(-)	5	TTAAAACAGCTCTGGGGtTGTtCCCACCCCAGAGgCccaCGTGGcGGCtAGTaCacTGGTattaCGGTaCCCTTGTACGCCTGTT	89	DQ443002 Human coxsackievirus A24 isolate DSO-26/2005 complete genome. len=7461
189		(-)		||||||||||||||||| ||| |||||||||||| | ||||| ||| ||| | |||| |||| ||||||||||||||||	85
189	54469	(-)	85	TTAAAACAGCTCTGGGGcTGTcCCCACCCCAGAGtCttcCGTGGtGGCgAGTgCttTGGTtgccCGGTtCCCTTGTACGCCTGTT	1	1545032_x0001_	1
190	1	(+)	5	TTAAAACAGCTCTGGGGTTGTtCCCACCCCAGAGGCCCACGTGGCGGCTAgtACAcTgGtATTAC	69	DQ443002 Human coxsackievirus A24 isolate DSO-26/2005 complete genome. len=7461
190		(+)		||||||||||||||||||||| |||||||||||||||||||||||||||| |||.| |.|||||	65
190	364626	(+)	27	TTAAAACAGCTCTGGGGTTGTaCCCACCCCAGAGGCCCACGTGGCGGCTAtgACA-TcG-ATTAC	89	1200804_x0001_	1
191	1	(+)	5	TTAAAACAGCTCTGGGGTTGTtCCCACCCCAGAGGCCCACGTGGCGGCTaGtACAC-TGG	63	DQ443002 Human coxsackievirus A24 isolate DSO-26/2005 complete genome. len=7461
191		(+)		||||||||||||||||||||| ||||||||||||||||||||||||||| | ||||-|||	60
191	364857	(+)	27	TTAAAACAGCTCTGGGGTTGTaCCCACCCCAGAGGCCCACGTGGCGGCTcGgACACaTGG	86	2892908_x0001_	1
192	1	(-)	5	TTAAAACAGCTCTGGGGTTGTTCCCACCCCAGAGGCCCACGtGGCggcTAGTacAcTgGTATTA	68	DQ443002 Human coxsackievirus A24 isolate DSO-26/2005 complete genome. len=7461
192		(-)		||||||||||||||||||||||||||||||||||||||||| ||| ||||. | | ||||||	64
192	469938	(-)	69	TTAAAACAGCTCTGGGGTTGTTCCCACCCCAGAGGCCCACGgGGCctaTAGT-gAgTcGTATTA	7	6034426_x0001_	2
193	1	(+)	5	TTAAAACAGCTCTGGGGTTGTtCCCACCCCAGAGGCCCACGTGGCGGCTaGtACAcTgGtATTAC	69	DQ443002 Human coxsackievirus A24 isolate DSO-26/2005 complete genome. len=7461
193		(+)		||||||||||||||||||||| ||||||||||||||||||||||||||| | |||.| |.|||||	65
193	364859	(+)	27	TTAAAACAGCTCTGGGGTTGTaCCCACCCCAGAGGCCCACGTGGCGGCTcGgACA-TcG-ATTAC	89	7373534_x0001_	1
194	1	(+)	5	TTAAAACAGCTCTGGGGTTGTtCCCACCCCAGAGGCCCACGTGGCGGCTAGTaCA	59	DQ443002 Human coxsackievirus A24 isolate DSO-26/2005 complete genome. len=7461
194		(+)		||||||||||||||||||||| |||||||||||||||||||||||||||||| ||	55
194	364324	(+)	27	TTAAAACAGCTCTGGGGTTGTaCCCACCCCAGAGGCCCACGTGGCGGCTAGTgCA	81	137278	1
195	1	(-)	5	TTAAAACAGCTCTGGGGTTGTtCCCaCCCCAGAGGCCCACGtGGCggcTAGTacAcTgGTATTA	68	DQ443002 Human coxsackievirus A24 isolate DSO-26/2005 complete genome. len=7461
195		(-)		||||||||||||||||||||| ||| ||||||||||||||| ||| ||||. | | ||||||	64
195	469937	(-)	69	TTAAAACAGCTCTGGGGTTGTaCCCcCCCCAGAGGCCCACGgGGCctaTAGT-gAgTcGTATTA	7	10799480	1
196	1	(+)	5	TTAAAACAGCTCtGGGGTtGTtCCCaCCCCAGAggCCcACGtGgCGgCtAGTACaCtgGtaTtACGGtACCCtTG	79	DQ443002 Human coxsackievirus A24 isolate DSO-26/2005 complete genome. len=7461
196		(+)		|||||||||||| ||||| || ||| ||||||| || ||| | || | ||||| | | | |||| |||| ||	75
196	305431	(+)	27	TTAAAACAGCTCgGGGGTaGTaCCCcCCCCAGAcaCCgACGaGtCGaCcAGTACtCcaGacTcACGGgACCCcTG	101	2196770_x0001_	1
197	1	(-)	5	TTAAAACAGCTCTGGGGTTGTtCCCaCCCCAGAGGCCCACGtGGCggcTAGTacAcTgGTATTA	68	DQ443002 Human coxsackievirus A24 isolate DSO-26/2005 complete genome. len=7461
197		(-)		||||||||||||||||||||| ||| ||||||||||||||| ||| ||||. | | ||||||	64
197	469936	(-)	69	TTAAAACAGCTCTGGGGTTGTaCCCcCCCCAGAGGCCCACGgGGCctaTAGT-gAgTcGTATTA	7	8572368_x0001_	1
198	1	(-)	5	TTAAAACAGCTCTGGGGTTGTtCCCaCCCCAGAGGCCCACGtGGCggcTAGTacAcTgGTATTA	68	DQ443002 Human coxsackievirus A24 isolate DSO-26/2005 complete genome. len=7461
198		(-)		||||||||||||||||||||| ||| ||||||||||||||| ||| ||||. | | ||||||	64
198	469935	(-)	69	TTAAAACAGCTCTGGGGTTGTcCCCcCCCCAGAGGCCCACGgGGCctaTAGT-gAgTcGTATTA	7	7325354_x0001_	1
199	1	(-)	5	TTAAAACAGCTCTGGGGTTGTtCCCACCCCAGAGGCCCACGTGGCGGC	52	DQ443002 Human coxsackievirus A24 isolate DSO-26/2005 complete genome. len=7461
199		(-)		||||||||||||||||||||| ||||||||||||||||||||||||||	48
199	492597	(-)	78	TTAAAACAGCTCTGGGGTTGTgCCCACCCCAGAGGCCCACGTGGCGGC	31	1308680_x0001_	1
200	1	(+)	5	TTAAAACAGCTCTGGGGtTGTtCCCACCCCAGAGGCCCaCGTGGCGGCTAgTAC-ACTGGtATtACgGTACCCTTG	79	DQ443002 Human coxsackievirus A24 isolate DSO-26/2005 complete genome. len=7461
200		(+)		||||||||||||||||| ||| |||||||||||||||| ||||||||||| |||-|||||.|| || |||||||||	76
200	335232	(+)	27	TTAAAACAGCTCTGGGGgTGTaCCCACCCCAGAGGCCCcCGTGGCGGCTAcTACtACTGG-ATcACcGTACCCTTG	101	5756225_x0001_	1
201	1	(-)	5	TTAAAACAGCTCTGGGGTTGTtCCCACCCCAGAGGCCCACGTGGCGGC	52	DQ443002 Human coxsackievirus A24 isolate DSO-26/2005 complete genome. len=7461
201		(-)		||||||||||||||||||||| ||||||||||||||||||||||||||	48
201	492598	(-)	78	TTAAAACAGCTCTGGGGTTGTcCCCACCCCAGAGGCCCACGTGGCGGC	31	8839754_x0001_	2
202	1	(-)	5	TTAAAACAGCTCTGGGGTTGTTCCCACCCCAGAGGCCCACGTGGCGGC	52	DQ443002 Human coxsackievirus A24 isolate DSO-26/2005 complete genome. len=7461
202		(-)		||||||||||||||||||||||||||||||||||||||||||||||||	48
202	492596	(-)	78	TTAAAACAGCTCTGGGGTTGTTCCCACCCCAGAGGCCCACGTGGCGGC	31	7436029_x0001_	4
203	1	(-)	5	TTAAAACAGCTCTGGGGTTGTtCCCACCCCAGAGGCCCaCGTGGCGGC	52	DQ443002 Human coxsackievirus A24 isolate DSO-26/2005 complete genome. len=7461
203		(-)		||||||||||||||||||||| |||||||||||||||| |||||||||	48
203	492629	(-)	81	TTAAAACAGCTCTGGGGTTGTcCCCACCCCAGAGGCCCgCGTGGCGGC	34	7594549_x0001_	1
204	1	(-)	5	TTAAAACAGCTCTGGGGTTGTTCCCACCCCAGAGGCCCACGTGGCGGC	52	DQ443002 Human coxsackievirus A24 isolate DSO-26/2005 complete genome. len=7461
204		(-)		||||||||||||||||||||||||||||||||||||||||||||||||	48
204	492595	(-)	78	TTAAAACAGCTCTGGGGTTGTTCCCACCCCAGAGGCCCACGTGGCGGC	31	1488453_x0001_	1
205	1	(-)	5	TTAAAACAGCtCTGGGGTTGTtCCCaCCCCAGAGGCCCACGTGGCGGC	52	DQ443002 Human coxsackievirus A24 isolate DSO-26/2005 complete genome. len=7461
205		(-)		|||||||||| |||||||||| ||| ||||||||||||||||||||||	48
205	492590	(-)	78	TTAAAACAGCaCTGGGGTTGTcCCCcCCCCAGAGGCCCACGTGGCGGC	31	13393838	1
206	1	(+)	5	TTAAAACAGCTCTGGGGtTGTtCCCACCCCAGAGGCCCaCGTGGCGGCTAGTACA	59	DQ443002 Human coxsackievirus A24 isolate DSO-26/2005 complete genome. len=7461
206		(+)		||||||||||||||||| ||| |||||||||||||||| ||||||||||||||||	55
206	335238	(+)	27	TTAAAACAGCTCTGGGGgTGTaCCCACCCCAGAGGCCCcCGTGGCGGCTAGTACA	81	3628790_x0001_	1
207	1	(-)	5	TTAAAACAGCTCTGGGGTTGTTCCCACCCCAGAGGCCCACGTGGCGGC	52	DQ443002 Human coxsackievirus A24 isolate DSO-26/2005 complete genome. len=7461
207		(-)		||||||||||||||||||||||||||||||||||||||||||||||||	48
207	492633	(-)	81	TTAAAACAGCTCTGGGGTTGTTCCCACCCCAGAGGCCCACGTGGCGGC	34	469020	1
208	1	(-)	5	TTAAAACAGCtCTGGGGTTGTtCCCACCCCAGAGgCCCACG--tGGcGgC--TAGTacAcTgGTATTA	68	DQ443002 Human coxsackievirus A24 isolate DSO-26/2005 complete genome. len=7461
208		(-)		|||||||||| |||||||||| |||||||||||| ||||||-- || | |--||||. | | ||||||	68
208	469527	(-)	73	TTAAAACAGCgCTGGGGTTGTgCCCACCCCAGAGtCCCACGcccGGgGcCtaTAGT-gAgTcGTATTA	7	13800476	1
209	1	(+)	5	TTAAAACAGCTCTGGGGtTGTtCCCACCCCAGAGgCCCACGtGGCGGCTAgTAcaCTGGTATtaCGGtACcCTTG	79	DQ443002 Human coxsackievirus A24 isolate DSO-26/2005 complete genome. len=7461
209		(+)		||||||||||||||||| ||| |||||||||||| |||||| |||||||| || ||||||| ||| || ||||	75
209	335426	(+)	27	TTAAAACAGCTCTGGGGgTGTaCCCACCCCAGAGtCCCACGcGGCGGCTAtTAtgCTGGTATccCGGaACtCTTG	101	10520427	1
210	1	(+)	5	TTAAAACAGCTCTGGGGtTGTtCCCACCCcAGAGGCCcAcGTGGCGGcTAGTacaCTGGtATTA-cGGTAcCcTT	78	DQ443002 Human coxsackievirus A24 isolate DSO-26/2005 complete genome. len=7461
210		(+)		||||||||||||||||| ||| ||||||| ||||||| | ||||||| |||| |||| ||||- |||| | ||	75
210	335619	(+)	27	TTAAAACAGCTCTGGGGgTGTaCCCACCCtAGAGGCCtAtGTGGCGGaTAGTgtcCTGGcATTAtgGGTAaCtTT	101	1666818_x0001_	1
211	1	(+)	5	TTAAAACAGCTCTGGGGtTGTtCCCACCCCAGAgGCCcACGTGGCGGCTagTACaCTGgtATtACGGTAcCCTTG	79	DQ443002 Human coxsackievirus A24 isolate DSO-26/2005 complete genome. len=7461
211		(+)		||||||||||||||||| ||| ||||||||||| ||| ||||||||||| ||| ||| || |||||| |||||	75
211	335480	(+)	27	TTAAAACAGCTCTGGGGgTGTaCCCACCCCAGAtGCCtACGTGGCGGCTcaTACgCTGtcATcACGGTAtCCTTG	101	6036343_x0001_	1
212	1	(-)	5	TTAAAACAGCTCTGGGGTtGtTcCcACCCCAGAGGCCCACGtGGCGGC	52	DQ443002 Human coxsackievirus A24 isolate DSO-26/2005 complete genome. len=7461
212		(-)		|||||||||||||||||| | | | |||||||||||||||| ||||||	48
212	492655	(-)	78	TTAAAACAGCTCTGGGGTgGgTaCaACCCCAGAGGCCCACGcGGCGGC	31	8734293_x0001_	1
213	1	(+)	5	TTAAAACAGCTCTGGGGtTGTtCCCACCCCAGAGGCCcACGtGGcGgcTAgTACAC	60	DQ443002 Human coxsackievirus A24 isolate DSO-26/2005 complete genome. len=7461
213		(+)		||||||||||||||||| ||| ||||||||||||||| ||| || | || |||||	56
213	335296	(+)	27	TTAAAACAGCTCTGGGGgTGTaCCCACCCCAGAGGCCtACGaGGgGaaTAaTACAC	82	11136598	1
214	1	(+)	5	TTAAAACAGCTCTGGGGtTGTtCCCACCCCAGAGGcCCAcGTGGCGGcTAGTACaCTGGtAttACGGtACCCTTG	79	DQ443002 Human coxsackievirus A24 isolate DSO-26/2005 complete genome. len=7461
214		(+)		||||||||||||||||| ||| ||||||||||||| ||| ||||||| |||||| |||| | |||| |||||||	75
214	335396	(+)	27	TTAAAACAGCTCTGGGGgTGTaCCCACCCCAGAGGgCCAtGTGGCGGgTAGTACgCTGGgAgcACGGgACCCTTG	101	5874288_x0001_	1
215	1	(-)	5	TTAAAACAGCTCTGGGGTTGTTCCCACCCCAGAGGCCCACGTGGCGGC	52	DQ443002 Human coxsackievirus A24 isolate DSO-26/2005 complete genome. len=7461
215		(-)		||||||||||||||||||||||||||||||||||||||||||||||||	48
215	476381	(-)	80	TTAAAACAGCTCTGGGGTTGTTCCCACCCCAGAGGCCCACGTGGCGGC	33	13027929	1
216	1	(+)	5	TTAAAACAGCTCTGGGGtTGTTCCCaCCCCaGAGGcCCACgTGGCGGctAGTACaCtgGtATtACgGtACCCtTG	79	DQ443002 Human coxsackievirus A24 isolate DSO-26/2005 complete genome. len=7461
216		(+)		||||||||||||||||| ||||||| |||| |||| |||| |||||| ||||| | | || || | |||| ||	75
216	292378	(+)	27	TTAAAACAGCTCTGGGGgTGTTCCCcCCCCcGAGGgCCACcTGGCGGggAGTACtCccGgATcACcGgACCCcTG	101	180436	1
217	1	(+)	5	TTAAAACAGCTCTGGGGtTGTtCCCACCCCAGAGGCCCACGTGGcGGCTAGTACaCTGGtATtACGGTACCCTTG	79	DQ443002 Human coxsackievirus A24 isolate DSO-26/2005 complete genome. len=7461
217		(+)		||||||||||||||||| ||| |||||||||||||||||||||| ||||||||| |||| || ||||||||||||	75
217	335121	(+)	27	TTAAAACAGCTCTGGGGgTGTaCCCACCCCAGAGGCCCACGTGGgGGCTAGTACgCTGGgATcACGGTACCCTTG	101	6187401_x0001_	1
218	1	(+)	5	TTAAAACAGCTCTGGGGTTGTtCCCACCCCAGAGGCCCACGTGGCGGCTAGTA	57	DQ443002 Human coxsackievirus A24 isolate DSO-26/2005 complete genome. len=7461
218		(+)		||||||||||||||||||||| |||||||||||||||||||||||||||||||	53
218	363964	(+)	27	TTAAAACAGCTCTGGGGTTGTaCCCACCCCAGAGGCCCACGTGGCGGCTAGTA	79	13445848	1
219	1	(+)	5	TTAAAACAGCTCTGGGGTTGTtCCCACCCCAGAGGCCCACGTGGCGGCTAGTA	57	DQ443002 Human coxsackievirus A24 isolate DSO-26/2005 complete genome. len=7461
219		(+)		||||||||||||||||||||| |||||||||||||||||||||||||||||||	53
219	363774	(+)	27	TTAAAACAGCTCTGGGGTTGTaCCCACCCCAGAGGCCCACGTGGCGGCTAGTA	79	5380301_x0001_	1
220	1	(+)	5	TTAAAACAGCTCTGGGGTTGTtCCCACCCCAGAGGCCCACGTGGCGGCTAGTA	57	DQ443002 Human coxsackievirus A24 isolate DSO-26/2005 complete genome. len=7461
220		(+)		||||||||||||||||||||| |||||||||||||||||||||||||||||||	53
220	363752	(+)	27	TTAAAACAGCTCTGGGGTTGTaCCCACCCCAGAGGCCCACGTGGCGGCTAGTA	79	556674	1
221	1	(+)	5	TTAAAACAGCTCTGGGGTTGTtCCCACCCCAGAGGCCCACGTGGCGGCTAGTAcaCTGGTaTtACGGTAcCCTTG	79	DQ443002 Human coxsackievirus A24 isolate DSO-26/2005 complete genome. len=7461
221		(+)		||||||||||||||||||||| ||||||||||||||||||||||||||||||| ||||| | |||||| |||||	75
221	363771	(+)	27	TTAAAACAGCTCTGGGGTTGTaCCCACCCCAGAGGCCCACGTGGCGGCTAGTAgcCTGGTcTcACGGTAgCCTTG	101	244683	1
222	1	(+)	5	TTAAAACAGCTCTGGGGTTGTtCCCACCCCAGAGGCCCACGTGGCGGCTAGTA	57	DQ443002 Human coxsackievirus A24 isolate DSO-26/2005 complete genome. len=7461
222		(+)		||||||||||||||||||||| |||||||||||||||||||||||||||||||	53
222	363777	(+)	27	TTAAAACAGCTCTGGGGTTGTaCCCACCCCAGAGGCCCACGTGGCGGCTAGTA	79	7184584_x0001_	1
223	1	(+)	5	TTAAAACAGCTCTGGGGTTGTtCCCACCCCAGAGGCCCACGTGGCGGCTAGTACAcTgGtATTAC	69	DQ443002 Human coxsackievirus A24 isolate DSO-26/2005 complete genome. len=7461
223		(+)		||||||||||||||||||||| |||||||||||||||||||||||||||||||||.| |.|||||	65
223	386291	(+)	27	TTAAAACAGCTCTGGGGTTGTaCCCACCCCAGAGGCCCACGTGGCGGCTAGTACA-TcG-ATTAC	89	10966984	1
224	1	(+)	5	TTAAAACAGCTCTGGGGTTGTtCCCACCCCAGAGGCCCACGTGGCGGCTAGTA	57	DQ443002 Human coxsackievirus A24 isolate DSO-26/2005 complete genome. len=7461
224		(+)		||||||||||||||||||||| |||||||||||||||||||||||||||||||	53
224	363778	(+)	27	TTAAAACAGCTCTGGGGTTGTaCCCACCCCAGAGGCCCACGTGGCGGCTAGTA	79	12454257	1
225	1	(+)	5	TTAAAACAGCTCTGGGGTTGTtCCCACCCCAGAGGCCCACGTGGCGGCTAGTA	57	DQ443002 Human coxsackievirus A24 isolate DSO-26/2005 complete genome. len=7461
225		(+)		||||||||||||||||||||| |||||||||||||||||||||||||||||||	53
225	363962	(+)	27	TTAAAACAGCTCTGGGGTTGTaCCCACCCCAGAGGCCCACGTGGCGGCTAGTA	79	9575341_x0001_	1
226	1	(+)	5	TTAAAACAGCTCTGGGGTTGTtCCCACCCCAGAGGCCCACGTGGCGGCTAGTACacTgGTAtTACGgtACC	75	DQ443002 Human coxsackievirus A24 isolate DSO-26/2005 complete genome. len=7461
226		(+)		||||||||||||||||||||| ||||||||||||||||||||||||||||||||. | ||| |||| |||	71
226	363523	(+)	27	TTAAAACAGCTCTGGGGTTGTaCCCACCCCAGAGGCCCACGTGGCGGCTAGTAC-tTaGTAaTACGacACC	96	7295372_x0001_	1
227	1	(-)	5	TTAAAACAGCTCTGGGGTTGTtCCCACCCCAGAGGcCCACGtGGCggcTAGTacAcTgGTATTA	68	DQ443002 Human coxsackievirus A24 isolate DSO-26/2005 complete genome. len=7461
227		(-)		||||||||||||||||||||| ||||||||||||| ||||| ||| ||||. | | ||||||	64
227	469920	(-)	69	TTAAAACAGCTCTGGGGTTGTaCCCACCCCAGAGGtCCACGgGGCctaTAGT-gAgTcGTATTA	7	5979527_x0001_	1
228	1	(+)	5	TTAAAACAGCTCTGGGGtTGTtCCCACCCCAGAGGCCCACGTGGCGGCTAGTaCA	59	DQ443002 Human coxsackievirus A24 isolate DSO-26/2005 complete genome. len=7461
228		(+)		||||||||||||||||| ||| |||||||||||||||||||||||||||||| ||	55
228	334861	(+)	27	TTAAAACAGCTCTGGGGgTGTaCCCACCCCAGAGGCCCACGTGGCGGCTAGTcCA	81	4696213_x0001_	1
229	1	(+)	5	TTAAAACAGCTCTGGGGtTGTtCCCACCCCAGAGGCCCACGTGGCGGCTAGTA--CACTggTATtACGGTACcCTTG	79	DQ443002 Human coxsackievirus A24 isolate DSO-26/2005 complete genome. len=7461
229		(+)		||||||||||||||||| ||| |||||||||||||||||||||||||||||||--||||..||| ||||||| ||||	77
229	334852	(+)	27	TTAAAACAGCTCTGGGGgTGTaCCCACCCCAGAGGCCCACGTGGCGGCTAGTAttCACT--TATcACGGTACaCTTG	101	11026711	1
230	1	(+)	5	TTAAAACAGCTCTGGGGTTGTtCCCACCCCAGAGGCCCACGTGGCGGCTAGTACA	59	DQ443002 Human coxsackievirus A24 isolate DSO-26/2005 complete genome. len=7461
230		(+)		||||||||||||||||||||| |||||||||||||||||||||||||||||||||	55
230	386290	(+)	27	TTAAAACAGCTCTGGGGTTGTaCCCACCCCAGAGGCCCACGTGGCGGCTAGTACA	81	13945865	1
231	1	(+)	5	TTAAAACAGCTCTGGGGTTGTtCCCACCCCAGAGGCCCACGTGGCGGCTAGTACA	59	DQ443002 Human coxsackievirus A24 isolate DSO-26/2005 complete genome. len=7461
231		(+)		||||||||||||||||||||| |||||||||||||||||||||||||||||||||	55
231	492211	(+)	34	TTAAAACAGCTCTGGGGTTGTaCCCACCCCAGAGGCCCACGTGGCGGCTAGTACA	88	11962762	1
232	1	(+)	5	TTAAAACAGCTCTGGGGtTGTtCCCACCCCAGAGGCCCACGTGGCGGCTAGTAcACTGGTATtACGGTACcCTTG	79	DQ443002 Human coxsackievirus A24 isolate DSO-26/2005 complete genome. len=7461
232		(+)		||||||||||||||||| ||| ||||||||||||||||||||||||||||||| |||||||| ||||||| ||||	75
232	334851	(+)	27	TTAAAACAGCTCTGGGGgTGTaCCCACCCCAGAGGCCCACGTGGCGGCTAGTAtACTGGTATcACGGTACaCTTG	101	7033767_x0001_	1
233	1	(-)	5	TTAAAACAGCTCTGGGGTTGTtCCCACCCCAGAGGcCCACGtGGCggcTAGTacAcTgGTATTA	68	DQ443002 Human coxsackievirus A24 isolate DSO-26/2005 complete genome. len=7461
233		(-)		||||||||||||||||||||| ||||||||||||| ||||| ||| ||||. | | ||||||	64
233	469919	(-)	69	TTAAAACAGCTCTGGGGTTGTaCCCACCCCAGAGGtCCACGgGGCctaTAGT-gAgTcGTATTA	7	227105	1
234	1	(-)	5	TTAAAACAGCTCTGGGGTTGTTCCCACCCCaGaGGCCcA	43	DQ443002 Human coxsackievirus A24 isolate DSO-26/2005 complete genome. len=7461
234		(-)		||||||||||||||||||||||||||||||.| |||| |	39
234	469828	(-)	59	TTAAAACAGCTCTGGGGTTGTTCCCACCCC-GgGGCCtA	22	473269	1
235	1	(+)	5	TTAAAACAGCTCTGGGGTTGTtCCCACCCCAGAGGCCCACG-T-GGcGgCTAgtacAcTgGTATT-ACG-GTA	73	DQ443002 Human coxsackievirus A24 isolate DSO-26/2005 complete genome. len=7461
235		(+)		||||||||||||||||||||| |||||||||||||||||||-|-|| | ||| | | |||||-|||-|||	73
235	291147	(+)	27	TTAAAACAGCTCTGGGGTTGTaCCCACCCCAGAGGCCCACGcTcGGgGcCTAtaggAgTcGTATTaACGcGTA	99	8813411_x0001_	1
236	1	(+)	5	TTAAAACAGCTCTGGGGTTGTtCCCACCCCAGAGGCCCACGTGGCGGCTaGTA	57	DQ443002 Human coxsackievirus A24 isolate DSO-26/2005 complete genome. len=7461
236		(+)		||||||||||||||||||||| ||||||||||||||||||||||||||| |||	53
236	364955	(+)	27	TTAAAACAGCTCTGGGGTTGTaCCCACCCCAGAGGCCCACGTGGCGGCTcGTA	79	8657465_x0001_	1
237	1	(-)	5	TTAAAACAGCTCTGGGGTTGTtCCCACCCCAGAGGCCCACGtGGCggcTAGTacAcTgGTATTA	68	DQ443002 Human coxsackievirus A24 isolate DSO-26/2005 complete genome. len=7461
237		(-)		||||||||||||||||||||| ||||||||||||||||||| ||| ||||. | | ||||||	64
237	469953	(-)	69	TTAAAACAGCTCTGGGGTTGTaCCCACCCCAGAGGCCCACGgGGCctaTAGT-gAgTcGTATTA	7	11693507	1
238	1	(+)	5	TTAAAACAGCTCTGGGGTTGTtCCCACCCCAGAGGCCCACGTGGCGGCTaGTACA	59	DQ443002 Human coxsackievirus A24 isolate DSO-26/2005 complete genome. len=7461
238		(+)		||||||||||||||||||||| ||||||||||||||||||||||||||| |||||	55
238	364958	(+)	27	TTAAAACAGCTCTGGGGTTGTaCCCACCCCAGAGGCCCACGTGGCGGCTcGTACA	81	12121211	1
239	1	(+)	5	TTAAAACAGCTCTGGGGTTGTtCCCACCCCAGAGGCCCACGTGGCGGCTaGTACA	59	DQ443002 Human coxsackievirus A24 isolate DSO-26/2005 complete genome. len=7461
239		(+)		||||||||||||||||||||| ||||||||||||||||||||||||||| |||||	55
239	364959	(+)	27	TTAAAACAGCTCTGGGGTTGTaCCCACCCCAGAGGCCCACGTGGCGGCTcGTACA	81	9544346_x0001_	1
240	1	(+)	5	TTAAAACAGCTCTGGGGtTGTtCCCACCCCAGAGGCCCACgTGGCGGCTAGTACA	59	DQ443002 Human coxsackievirus A24 isolate DSO-26/2005 complete genome. len=7461
240		(+)		||||||||||||||||| ||| |||||||||||||||||| ||||||||||||||	55
240	333130	(+)	27	TTAAAACAGCTCTGGGGgTGTaCCCACCCCAGAGGCCCACcTGGCGGCTAGTACA	81	9849536_x0001_	1
241	1	(+)	5	TTAAAACAGCTCTGGGGTTGTtCCCACCCCAGAGGCCCACGTGGCGGCtAGTAC-ACTGgtATTA	68	DQ443002 Human coxsackievirus A24 isolate DSO-26/2005 complete genome. len=7461
241		(+)		||||||||||||||||||||| |||||||||||||||||||||||||| |||||-|||| ||||	65
241	158302	(+)	31	TTAAAACAGCTCTGGGGTTGTaCCCACCCCAGAGGCCCACGTGGCGGCgAGTACtACTGtaATTA	95	1627602_x0001_	1
242	1	(+)	5	TTAAAACAGCTCTGGGGtTGTtCCCACCCCAGAGGCCCACGtGGCggcTAGTacAcTgGTATT-ACG-GTA	73	DQ443002 Human coxsackievirus A24 isolate DSO-26/2005 complete genome. len=7461
242		(+)		||||||||||||||||| ||| ||||||||||||||||||| ||| ||||. | | |||||-|||-|||	71
242	333151	(+)	27	TTAAAACAGCTCTGGGGgTGTaCCCACCCCAGAGGCCCACGaGGCctaTAGT-gAgTcGTATTaACGcGTA	96	157834	2
243	1	(+)	5	TTAAAACAGCTCTGGGGtTGTtCCCACCCCAGAGGCcCACGTGGCGGCTAGTaCaCTGGTATtACGGTAcCCTTG	79	DQ443002 Human coxsackievirus A24 isolate DSO-26/2005 complete genome. len=7461
243		(+)		||||||||||||||||| ||| |||||||||||||| ||||||||||||||| | ||||||| |||||| |||||	75
243	333027	(+)	27	TTAAAACAGCTCTGGGGgTGTaCCCACCCCAGAGGCaCACGTGGCGGCTAGTtCcCTGGTATcACGGTAaCCTTG	101	10588939	1
244	1	(+)	5	TTAAAACAGCTCTGGGGtTGTtCCCACCCCAGAGGCCcAcGTGGCGGCtAGTACActGGTATtACGgtaCCCTTG	79	DQ443002 Human coxsackievirus A24 isolate DSO-26/2005 complete genome. len=7461
244		(+)		||||||||||||||||| ||| ||||||||||||||| | |||||||| |||||| ||||| ||| ||||||	75
244	333067	(+)	27	TTAAAACAGCTCTGGGGgTGTaCCCACCCCAGAGGCCaAtGTGGCGGCgAGTACAtcGGTATcACGcagCCCTTG	101	14069557	1
245	1	(+)	5	TTAAAACAGCTcTGGGGtTGTtCcCACCCCAGagGccCACGTGGCGgCTaGtAC	58	DQ443002 Human coxsackievirus A24 isolate DSO-26/2005 complete genome. len=7461
245		(+)		||||||||||| ||||| ||| | |||||||| | ||||||||| || | ||	54
245	391281	(+)	27	TTAAAACAGCTgTGGGGgTGTaCaCACCCCAGgcGgaCACGTGGCGcCTtGcAC	80	5779580_x0001_	1
246	1	(+)	5	TTAAAACAGCTCTGGGGtTGTtCCCACCCCAGAGGcCCACGTgGCGGCTAGTACA	59	DQ443002 Human coxsackievirus A24 isolate DSO-26/2005 complete genome. len=7461
246		(+)		||||||||||||||||| ||| ||||||||||||| |||||| ||||||||||||	55
246	332984	(+)	27	TTAAAACAGCTCTGGGGgTGTaCCCACCCCAGAGGaCCACGTtGCGGCTAGTACA	81	5266052_x0001_	1
247	1	(+)	5	TTAAAACAGCTCTGGGGtTGTtCCCACCCCAGAgGCCcaCGTGGcGGCTaGTaCaCTGGtaTtACGGTACCCTTG	79	DQ443002 Human coxsackievirus A24 isolate DSO-26/2005 complete genome. len=7461
247		(+)		||||||||||||||||| ||| ||||||||||| ||| ||||| |||| || | |||| | ||||||||||||	75
247	332789	(+)	27	TTAAAACAGCTCTGGGGgTGTaCCCACCCCAGAcGCCgcCGTGGtGGCTcGTgCtCTGGgtTcACGGTACCCTTG	101	3085130_x0001_	1
248	1	(+)	5	TTAAAACAGCTCTgGGGTTGTTCCCACcCCAGAGgcCCACGTgGCGGCT	53	DQ443002 Human coxsackievirus A24 isolate DSO-26/2005 complete genome. len=7461
248		(+)		||||||||||||| ||||||||||||| |||||| |||||| ||||||	49
248	391233	(+)	27	TTAAAACAGCTCTtGGGTTGTTCCCACgCCAGAGagCCACGTaGCGGCT	75	11707302	1
249	1	(+)	5	TTAAAACAGCTCtGGGGtTGTtCCCACcCCaGAgGCCCaCGTGgcGGCTagTACaCtGgtAttACGGtAcCCTTG	79	DQ443002 Human coxsackievirus A24 isolate DSO-26/2005 complete genome. len=7461
249		(+)		|||||||||||| |||| ||| ||||| || || |||| |||| |||| ||| | | | |||| | |||||	75
249	391299	(+)	27	TTAAAACAGCTCgGGGGgTGTaCCCACgCCgGAtGCCCtCGTGcgGGCTcaTACtCcGcgAgcACGGgAaCCTTG	101	4536440_x0001_	1
250	1	(+)	5	TTAAAACAGCTCTGGGGtTGTtCCCACcCCAGAGGcCCACGtGGCGGCTAGtaCaCtGGtaTtACGGTAccCTTG	79	DQ443002 Human coxsackievirus A24 isolate DSO-26/2005 complete genome. len=7461
250		(+)		||||||||||||||||| ||| ||||| ||||||| ||||| ||||||||| | | || | |||||| ||||	75
250	391288	(+)	27	TTAAAACAGCTCTGGGGaTGTaCCCACgCCAGAGGgCCACGcGGCGGCTAGatCtCcGGcgTcACGGTAagCTTG	101	4115976_x0001_	1
251	1	(+)	5	TTAAAACAGCTCTGGGGTTGTtCCCACCCCAGAGGCCCAcGTGGCGGCTAGTACA	59	DQ443002 Human coxsackievirus A24 isolate DSO-26/2005 complete genome. len=7461
251		(+)		||||||||||||||||||||| ||||||||||||||||| |||||||||||||||	55
251	367377	(+)	27	TTAAAACAGCTCTGGGGTTGTaCCCACCCCAGAGGCCCAtGTGGCGGCTAGTACA	81	1541888_x0001_	1
252	1	(-)	5	TTAAAACAGCTCTGGGGTTGTtCCCACCCCAGAGGCCCACGTGGCGGC	52	DQ443002 Human coxsackievirus A24 isolate DSO-26/2005 complete genome. len=7461
252		(-)		||||||||||||||||||||| ||||||||||||||||||||||||||	48
252	470046	(-)	78	TTAAAACAGCTCTGGGGTTGTcCCCACCCCAGAGGCCCACGTGGCGGC	31	9670591_x0001_	1
253	1	(-)	5	TTAAAaCAGCTCTGGGGTTGTtCCCACCCCAGAGGCcCACGtGGCggcTAGTacAcTgGTATTA	68	DQ443002 Human coxsackievirus A24 isolate DSO-26/2005 complete genome. len=7461
253		(-)		||||| ||||||||||||||| |||||||||||||| |||| ||| ||||. | | ||||||	64
253	469972	(-)	69	TTAAAtCAGCTCTGGGGTTGTaCCCACCCCAGAGGCaCACGgGGCctaTAGT-gAgTcGTATTA	7	4813626_x0001_	1
254	1	(+)	5	TTAAAACAGCTCTGGGGTTGTtCCCACCCCAGAGGccCACgtGGcGGctaGTACA	59	DQ443002 Human coxsackievirus A24 isolate DSO-26/2005 complete genome. len=7461
254		(+)		||||||||||||||||||||| |||||||||||||. ||| || || |||||	55
254	391837	(+)	27	TTAAAACAGCTCTGGGGTTGTaCCCACCCCAGAGG-gCACccGGtGGtacGTACA	80	11202914	1
255	1	(+)	5	TTAAAACAGCTCTGGGGTTGTtCCCACCCCAGAGGCCCACGTGGCgGCTAGTACaCTgGtATtACGGtACCCTTG	79	DQ443002 Human coxsackievirus A24 isolate DSO-26/2005 complete genome. len=7461
255		(+)		||||||||||||||||||||| ||||||||||||||||||||||| |||||||| || | || |||| |||||||	75
255	366266	(+)	27	TTAAAACAGCTCTGGGGTTGTaCCCACCCCAGAGGCCCACGTGGCtGCTAGTACgCTcGaATcACGGgACCCTTG	101	6383533_x0001_	1
256	1	(+)	5	TTAAAACAGCTCTGGGGTTGTtCCCACCCCAGAGGCCCACGTGGCGGcTAGTA	57	DQ443002 Human coxsackievirus A24 isolate DSO-26/2005 complete genome. len=7461
256		(+)		||||||||||||||||||||| ||||||||||||||||||||||||| |||||	53
256	366053	(+)	27	TTAAAACAGCTCTGGGGTTGTaCCCACCCCAGAGGCCCACGTGGCGGtTAGTA	79	9023047_x0001_	1
257	1	(+)	5	TTAAAACAGCTCTGgGGTTGTtCcCACCCCAGAGgCCCACGTGGcGGCTAgtACaCtGGTATtACGGtACCCTTG	79	DQ443002 Human coxsackievirus A24 isolate DSO-26/2005 complete genome. len=7461
257		(+)		|||||||||||||| |||||| | |||||||||| ||||||||| ||||| || | ||||| |||| |||||||	75
257	391308	(+)	27	TTAAAACAGCTCTGtGGTTGTaCaCACCCCAGAGtCCCACGTGGgGGCTAaaACtCcGGTATcACGGcACCCTTG	101	9348729_x0001_	1
258	1	(+)	5	TTAAAACAGcTCTGGGGTTGTtCccACCCCAGAgGCCCACGTGGCGGCTAGTAcacTGGtATTACGgTACCCTTG	79	DQ443002 Human coxsackievirus A24 isolate DSO-26/2005 complete genome. len=7461
258		(+)		||||||||| ||||||||||| | |||||||| ||||||||||||||||||| ||| |||||| ||||||||	75
258	391632	(+)	27	TTAAAACAGaTCTGGGGTTGTaCgaACCCCAGAcGCCCACGTGGCGGCTAGTAtttTGGgATTACGaTACCCTTG	101	5626579_x0001_	1
259	1	(+)	5	TTAAAACAGCTCtGGGGtTGTtCCcACCCCAGAgGCCcaCGTGGCgGCTAGtaCaCtgGtATtACGGTAcCCtTG	79	DQ443002 Human coxsackievirus A24 isolate DSO-26/2005 complete genome. len=7461
259		(+)		|||||||||||| |||| ||| || |||||||| ||| |||||| ||||| | | | || |||||| || ||	75
259	391389	(+)	27	TTAAAACAGCTCgGGGGgTGTaCCtACCCCAGAtGCCtcCGTGGCcGCTAGatCtCcaGaATcACGGTAaCCgTG	101	384865	1
260	1	(+)	5	TTAAAACAGCTCTGGGGTTGTtCCCACCCCAGAGGCCCAcGtGGCggcTAGTacAcTgGTATT-ACG-GTA	73	DQ443002 Human coxsackievirus A24 isolate DSO-26/2005 complete genome. len=7461
260		(+)		||||||||||||||||||||| ||||||||||||||||| | ||| ||||. | | |||||-|||-|||	71
260	367337	(+)	27	TTAAAACAGCTCTGGGGTTGTaCCCACCCCAGAGGCCCAtGaGGCctaTAGT-gAgTcGTATTaACGcGTA	96	9761683_x0001_	1
261	1	(+)	5	TTAAAACAGCTCTgGGGTTGTtCcCACCCCAgAGGCCCaCgtgGCGGCTagtAC-ACtGGTaTtACggtACCCTTG	79	DQ443002 Human coxsackievirus A24 isolate DSO-26/2005 complete genome. len=7461
261		(+)		||||||||||||| ||||||| | ||||||| |||||| | |||||| ||-||.||| | || |||||||	76
261	391128	(+)	27	TTAAAACAGCTCTtGGGTTGTaCaCACCCCAtAGGCCCcCagcGCGGCTcaaACgAC-GGTgTcACcagACCCTTG	101	7960981_x0001_	1
262	1	(+)	5	TTAAAACAGCTCTGGGGtTGTtCCCACCCCAGAgGcCCACGTgGcGGcTagTACACtGGTATtA	68	DQ443002 Human coxsackievirus A24 isolate DSO-26/2005 complete genome. len=7461
262		(+)		||||||||||||||||| ||| ||||||||||| | |||||| | || | ||||| ||||| |	64
262	332711	(+)	27	TTAAAACAGCTCTGGGGgTGTaCCCACCCCAGAaGaCCACGTcGaGGgTcaTACACaGGTATgA	90	3491831_x0001_	1
263	1	(+)	5	TTAAAACAGCTCTgGGGTTGTtCcCACCCCAgaGGcCCaCGTGgCGGCTaGtAC	58	DQ443002 Human coxsackievirus A24 isolate DSO-26/2005 complete genome. len=7461
263		(+)		||||||||||||| ||||||| | ||||||| || || |||| ||||| | ||	54
263	391893	(+)	27	TTAAAACAGCTCTtGGGTTGTaCaCACCCCAtgGGgCCgCGTGaCGGCTcGgAC	80	3757849_x0001_	1
264	1	(+)	5	TTAAAACAGCTCTGGGGTTGTtCCCACCCCAGAGGCCcACGTGGCGGCTAGTACA	59	DQ443002 Human coxsackievirus A24 isolate DSO-26/2005 complete genome. len=7461
264		(+)		||||||||||||||||||||| ||||||||||||||| |||||||||||||||||	55
264	368267	(+)	27	TTAAAACAGCTCTGGGGTTGTaCCCACCCCAGAGGCCtACGTGGCGGCTAGTACA	81	13711277	1
265	1	(+)	5	TTAAAACAGCTCTGGGGTTgTt--CCCaCCCCAGaGGCC-CACG	45	DQ443002 Human coxsackievirus A24 isolate DSO-26/2005 complete genome. len=7461
265		(+)		||||||||||||||||||| | --||| |||||| ||||-||||	44
265	308734	(+)	27	TTAAAACAGCTCTGGGGTTtTgccCCCcCCCCAGgGGCCaCACG	70	2162903_x0001_	1
266	1	(+)	5	TTAAAACAGCTCTGGGGTTGTTCCCACCCCAGAGGCCCACGTGG	48	DQ443002 Human coxsackievirus A24 isolate DSO-26/2005 complete genome. len=7461
266		(+)		||||||||||||||||||||||||||||||||||||||||||||	44
266	308729	(+)	27	TTAAAACAGCTCTGGGGTTGTTCCCACCCCAGAGGCCCACGTGG	70	4958502_x0001_	1
267	1	(+)	5	TTAAAACAGCTCTGGGGtTGTtCCCaCCCCAGAGGcCCACgTGgcGGCTaGtACaCtGGtATtacGGTaCcCT	77	DQ443002 Human coxsackievirus A24 isolate DSO-26/2005 complete genome. len=7461
267		(+)		||||||||||||||||| ||| ||| ||||||||| |||| || |||| | || | || || ||| | ||	73
267	317709	(+)	27	TTAAAACAGCTCTGGGGcTGTaCCCcCCCCAGAGGgCCACaTGagGGCTtGcACtCcGGgATgctGGTtCgCT	99	7644576_x0001_	1
268	1	(+)	5	TTAAAACAGCTCTGGGGTTGTtCcCACCCCAGaGGCCCAcGtGGCggcTAGTacAcTgGTATT-ACG-GTA	73	DQ443002 Human coxsackievirus A24 isolate DSO-26/2005 complete genome. len=7461
268		(+)		||||||||||||||||||||| | |||||||| |||||| | ||| ||||. | | |||||-|||-|||	71
268	308724	(+)	27	TTAAAACAGCTCTGGGGTTGTgCtCACCCCAGtGGCCCAaGaGGCctaTAGT-gAgTcGTATTaACGcGTA	96	13928114	1
269	1	(+)	5	TTAAAACAGCTCTGgGGtTGTtCCCACCCCAgAGGCCCACGTgGCgGCTAGTacaCtGgtATtACGGtACCCTTG	79	DQ443002 Human coxsackievirus A24 isolate DSO-26/2005 complete genome. len=7461
269		(+)		|||||||||||||| || ||| ||||||||| |||||||||| || |||||| | | || |||| |||||||	75
269	308746	(+)	27	TTAAAACAGCTCTGtGGgTGTaCCCACCCCAtAGGCCCACGTaGCcGCTAGTcatCcGcgATcACGGcACCCTTG	101	5457632_x0001_	1
270	1	(+)	5	TTAAAACAGCTCTGGGGTTGTtCCCACCCCAGAGGCCcACGTGGCGGCTaGTA	57	DQ443002 Human coxsackievirus A24 isolate DSO-26/2005 complete genome. len=7461
270		(+)		||||||||||||||||||||| ||||||||||||||| ||||||||||| |||	53
270	368356	(+)	27	TTAAAACAGCTCTGGGGTTGTaCCCACCCCAGAGGCCtACGTGGCGGCTtGTA	79	7300195_x0001_	1
271	1	(+)	5	TTAAAACAGCTCTGGGGTTGTtCCCACCCCAGAGGCcCACGTGGCGGCTAGTACA	59	DQ443002 Human coxsackievirus A24 isolate DSO-26/2005 complete genome. len=7461
271		(+)		||||||||||||||||||||| |||||||||||||| ||||||||||||||||||	55
271	368461	(+)	27	TTAAAACAGCTCTGGGGTTGTaCCCACCCCAGAGGCgCACGTGGCGGCTAGTACA	81	13813356	1
272	1	(+)	5	TTAAAACAGCTCTGGGGTTGTtCCCACCCCAGAGGCCcACGTGGCGGCTAGTACA	59	DQ443002 Human coxsackievirus A24 isolate DSO-26/2005 complete genome. len=7461
272		(+)		||||||||||||||||||||| ||||||||||||||| |||||||||||||||||	55
272	368031	(+)	27	TTAAAACAGCTCTGGGGTTGTaCCCACCCCAGAGGCCgACGTGGCGGCTAGTACA	81	7130317_x0001_	1
273	1	(+)	5	TTAAAACAGCTCTGgGGtTGtTCCCAcCccAGaGGccCACGTGgcGGCTaGTACaCtGGTAttACGgtaCcCTTG	79	DQ443002 Human coxsackievirus A24 isolate DSO-26/2005 complete genome. len=7461
273		(+)		|||||||||||||| || || ||||| | || || |||||| |||| |||| | |||| ||| | ||||	75
273	267514	(+)	27	TTAAAACAGCTCTGaGGaTGcTCCCAtCatAGcGGaaCACGTGcgGGCTgGTACtCaGGTAacACGtcgCtCTTG	101	3820045_x0001_	1
274	1	(+)	5	TTAAAACAGCTCTGGGGTTGTtCCCACCCCAGAGGCCcACGTGGCGGCTAGTACA	59	DQ443002 Human coxsackievirus A24 isolate DSO-26/2005 complete genome. len=7461
274		(+)		||||||||||||||||||||| ||||||||||||||| |||||||||||||||||	55
274	368030	(+)	27	TTAAAACAGCTCTGGGGTTGTaCCCACCCCAGAGGCCgACGTGGCGGCTAGTACA	81	7261115_x0001_	1
275	1	(+)	5	TTAAAACAGCTCTGGGGTtGTtCCCACCCCagagGcCCACGTGGCgGcTAgTaCaCTG-G-tAttAcGGTACCCTT	78	DQ443002 Human coxsackievirus A24 isolate DSO-26/2005 complete genome. len=7461
275		(+)		|||||||||||||||||| || |||||||| | ||||||||| | ||.| |.|||-|- | | |||||||||	76
275	297237	(+)	27	TTAAAACAGCTCTGGGGTgGTgCCCACCCCtttcGtCCACGTGGCcGgTA-TgC-CTGcGccAgaAgGGTACCCTT	100	4381296_x0001_	1
276	1	(+)	5	TTAAAACAGCTCTGGGGTTGTtCCCACCCCAGAGGCCCaCGTGGCGGCTAGTACA	59	DQ443002 Human coxsackievirus A24 isolate DSO-26/2005 complete genome. len=7461
276		(+)		||||||||||||||||||||| |||||||||||||||| ||||||||||||||||	55
276	367850	(+)	27	TTAAAACAGCTCTGGGGTTGTaCCCACCCCAGAGGCCCgCGTGGCGGCTAGTACA	81	8550838_x0001_	1
277	1	(+)	5	TTAAAACAGCTCTGGGGTTGTtCCCACCCCAGAGGCCCaCGtGGCggcTAGTacAcTgGTATT-ACG-GTA	73	DQ443002 Human coxsackievirus A24 isolate DSO-26/2005 complete genome. len=7461
277		(+)		||||||||||||||||||||| |||||||||||||||| || ||| ||||. | | |||||-|||-|||	71
277	367795	(+)	27	TTAAAACAGCTCTGGGGTTGTaCCCACCCCAGAGGCCCgCGaGGCctaTAGT-gAgTcGTATTaACGcGTA	96	982038	4
278	1	(+)	5	TTAAAACAGCTCTGGGGTTGTtCCCACCCCAGAGGCCCaCGTGGCGGCTAGTACA	59	DQ443002 Human coxsackievirus A24 isolate DSO-26/2005 complete genome. len=7461
278		(+)		||||||||||||||||||||| |||||||||||||||| ||||||||||||||||	55
278	367849	(+)	27	TTAAAACAGCTCTGGGGTTGTaCCCACCCCAGAGGCCCgCGTGGCGGCTAGTACA	81	6441881_x0001_	2
279	1	(+)	5	TTAAAACAGcTCTGGGGtTGTTCCCACCCCAGAGGCCC	42	DQ443002 Human coxsackievirus A24 isolate DSO-26/2005 complete genome. len=7461
279		(+)		||||||||| ||||||| ||||||||||||||||||||	38
279	308791	(+)	27	TTAAAACAGgTCTGGGGgTGTTCCCACCCCAGAGGCCC	64	5525852_x0001_	1
280	1	(+)	5	TTAAAACAGCTCTGGGGTTGTtCCCACCCCAGAGGCCCacGtGGCggcTAGTacAcTgGTATT-ACG-GTA	73	DQ443002 Human coxsackievirus A24 isolate DSO-26/2005 complete genome. len=7461
280		(+)		||||||||||||||||||||| |||||||||||||||| | ||| ||||. | | |||||-|||-|||	71
280	367908	(+)	27	TTAAAACAGCTCTGGGGTTGTaCCCACCCCAGAGGCCCtaGgGGCctaTAGT-gAgTcGTATTaACGcGTA	96	1290482_x0001_	1
281	1	(+)	5	TTAAAACAGCTCTGGGGTTGTtCCCACCCCAGAGGCCcACGTGGCGGcTAGTACA	59	DQ443002 Human coxsackievirus A24 isolate DSO-26/2005 complete genome. len=7461
281		(+)		||||||||||||||||||||| ||||||||||||||| ||||||||| |||||||	55
281	367987	(+)	27	TTAAAACAGCTCTGGGGTTGTaCCCACCCCAGAGGCCgACGTGGCGGaTAGTACA	81	13712223	1
282	1	(+)	5	TTAAAACAGCTCTGGGGTTGTtCCCACCCCAGAGGCCCacGTGGCGGCtAGTAC	58	DQ443002 Human coxsackievirus A24 isolate DSO-26/2005 complete genome. len=7461
282		(+)		||||||||||||||||||||| |||||||||||||||| ||||||||.|||||	54
282	367911	(+)	27	TTAAAACAGCTCTGGGGTTGTaCCCACCCCAGAGGCCCtaGTGGCGGC-AGTAC	79	4519515_x0001_	1
283	1	(+)	5	TTAAAACAGCTCTGGGGTTGTtCCCACCCCAGAGGCCcACGtGGCggcTAGTacAcTgGTATT-ACG-GTA	73	DQ443002 Human coxsackievirus A24 isolate DSO-26/2005 complete genome. len=7461
283		(+)		||||||||||||||||||||| ||||||||||||||| ||| ||| ||||. | | |||||-|||-|||	71
283	367966	(+)	27	TTAAAACAGCTCTGGGGTTGTaCCCACCCCAGAGGCCgACGaGGCctaTAGT-gAgTcGTATTaACGcGTA	96	7128769_x0001_	2
284	1	(-)	5	TTAAAACAGCTCTGGGGTTGTtCCCACCcCAGAGGCCCACGtGGCggcTAGTacAcTgGTATTA	68	DQ443002 Human coxsackievirus A24 isolate DSO-26/2005 complete genome. len=7461
284		(-)		||||||||||||||||||||| |||||| |||||||||||| ||| ||||. | | ||||||	64
284	469963	(-)	69	TTAAAACAGCTCTGGGGTTGTaCCCACCaCAGAGGCCCACGgGGCctaTAGT-gAgTcGTATTA	7	543405	1
285	1	(+)	5	TTAAAACAGCTCtGGGGTTgTtCCCACCCCAgAGGCCCaCGTggCggCTAGTAC--AcTGGtATtACGGtaCCC	76	DQ443002 Human coxsackievirus A24 isolate DSO-26/2005 complete genome. len=7461
285		(+)		|||||||||||| |||||| | ||||||||| |||||| ||| | |||||||--|.|||.|| |||| |||	74
285	392080	(+)	27	TTAAAACAGCTCaGGGGTTaTgCCCACCCCAcAGGCCCtCGTcaCacCTAGTACtgA-TGG-ATcACGGccCCC	98	6635937_x0001_	1
286	1	(+)	5	TTAAAACAGCTCTGGGGtTGTtCCCACCCCAGAGGCCCACGTGGCGGCTAGtACaCTGGTATtACGGTACCCTTG	79	DQ443002 Human coxsackievirus A24 isolate DSO-26/2005 complete genome. len=7461
286		(+)		||||||||||||||||| ||| ||||||||||||||||||||||||||||| || ||||||| ||||||||||||	75
286	333865	(+)	27	TTAAAACAGCTCTGGGGgTGTaCCCACCCCAGAGGCCCACGTGGCGGCTAGgACcCTGGTATcACGGTACCCTTG	101	9167247_x0001_	1
287	1	(-)	5	TTAAAACAGCTCTGGGgTTGTtCCCACCCCAGAGGCCCACGtGGCggcTAGTacAcTgGTATTA	68	DQ443002 Human coxsackievirus A24 isolate DSO-26/2005 complete genome. len=7461
287		(-)		|||||||||||||||| |||| ||||||||||||||||||| ||| ||||. | | ||||||	64
287	469939	(-)	69	TTAAAACAGCTCTGGGtTTGTaCCCACCCCAGAGGCCCACGgGGCctaTAGT-gAgTcGTATTA	7	1602999_x0001_	1
288	1	(+)	5	TTAAAACAGCTCTGGGGtTGTtCCCAcCCCAGAGGcCCACGTGGCgGcTAGtACaCtGGtATtACGGTacCCTTG	79	DQ443002 Human coxsackievirus A24 isolate DSO-26/2005 complete genome. len=7461
288		(+)		||||||||||||||||| ||| |||| |||||||| ||||||||| | ||| || | || || ||||| |||||	75
288	291104	(+)	27	TTAAAACAGCTCTGGGGaTGTaCCCAtCCCAGAGGaCCACGTGGCcGaTAGcACcCcGGgATcACGGTctCCTTG	101	10336932	1
289	1	(+)	5	TTAAAACAGCTCTGGGGtTGTtCCCACCCCAGAGGCCCACGTGGCGGCTAGTACA	59	DQ443002 Human coxsackievirus A24 isolate DSO-26/2005 complete genome. len=7461
289		(+)		||||||||||||||||| ||| |||||||||||||||||||||||||||||||||	55
289	334099	(+)	27	TTAAAACAGCTCTGGGGgTGTaCCCACCCCAGAGGCCCACGTGGCGGCTAGTACA	81	600432	1
290	1	(-)	5	TTAAAaCAgCTCTGGGGTTgTTCCCACCCCAGAGGcCCACgTGG	48	DQ443002 Human coxsackievirus A24 isolate DSO-26/2005 complete genome. len=7461
290		(-)		||||| || |||||||||| ||||||||||||||| |||| |||	44
290	272818	(-)	45	TTAAAtCAtCTCTGGGGTTtTTCCCACCCCAGAGGtCCACaTGG	2	6427816_x0001_	1
291	1	(+)	5	TTAAAACAGCTCTGGGGtTGTtCCCACCCCAGAGGCCCACGTGGCGGCTAGTACA	59	DQ443002 Human coxsackievirus A24 isolate DSO-26/2005 complete genome. len=7461
291		(+)		||||||||||||||||| ||| |||||||||||||||||||||||||||||||||	55
291	334097	(+)	27	TTAAAACAGCTCTGGGGgTGTaCCCACCCCAGAGGCCCACGTGGCGGCTAGTACA	81	7151374_x0001_	1
292	1	(+)	5	TTAAAACAGCTCTGGGGtTGTtCCCACCCCAGAGGCCCACGTGGCGGCTAGTACA	59	DQ443002 Human coxsackievirus A24 isolate DSO-26/2005 complete genome. len=7461
292		(+)		||||||||||||||||| ||| |||||||||||||||||||||||||||||||||	55
292	334098	(+)	27	TTAAAACAGCTCTGGGGgTGTaCCCACCCCAGAGGCCCACGTGGCGGCTAGTACA	81	1868473_x0001_	6
293	1	(+)	5	TTAAAACAGCTCTGGGGtTGTtCCCACCCCAGAGGCCCACGTGGCGGCTAGTACAcTgGtATTAC	69	DQ443002 Human coxsackievirus A24 isolate DSO-26/2005 complete genome. len=7461
293		(+)		||||||||||||||||| ||| |||||||||||||||||||||||||||||||||.| |.|||||	65
293	334101	(+)	27	TTAAAACAGCTCTGGGGgTGTaCCCACCCCAGAGGCCCACGTGGCGGCTAGTACA-TcG-ATTAC	89	5388518_x0001_	1
294	1	(+)	5	TTAAAACAGCTCTGGGGtTGTtCCCACCCCAGAGGCCCACGTGGCGGCTAGTACA	59	DQ443002 Human coxsackievirus A24 isolate DSO-26/2005 complete genome. len=7461
294		(+)		||||||||||||||||| ||| |||||||||||||||||||||||||||||||||	55
294	334096	(+)	27	TTAAAACAGCTCTGGGGgTGTaCCCACCCCAGAGGCCCACGTGGCGGCTAGTACA	81	5165276_x0001_	1
295	1	(+)	5	TTAAAACAGCTCTGGGGtTGTtCCCACCCCAGAGGCCCACGTGGCGGCTAGTACA	59	DQ443002 Human coxsackievirus A24 isolate DSO-26/2005 complete genome. len=7461
295		(+)		||||||||||||||||| ||| |||||||||||||||||||||||||||||||||	55
295	334095	(+)	27	TTAAAACAGCTCTGGGGgTGTaCCCACCCCAGAGGCCCACGTGGCGGCTAGTACA	81	9860399_x0001_	1
296	1	(+)	5	TTAAAACAGCTCTGGGGtTGTtCCCACCCCAGAGGCCCACGTGGCGGCTAGTACA	59	DQ443002 Human coxsackievirus A24 isolate DSO-26/2005 complete genome. len=7461
296		(+)		||||||||||||||||| ||| |||||||||||||||||||||||||||||||||	55
296	334100	(+)	27	TTAAAACAGCTCTGGGGgTGTaCCCACCCCAGAGGCCCACGTGGCGGCTAGTACA	81	7488373_x0001_	1
297	1	(-)	5	TTAAAACAgCTCTGGGGTTGTtCCCACCCCAGAGGCCCACGtGGCggcTAGTacAcTgGTATTA	68	DQ443002 Human coxsackievirus A24 isolate DSO-26/2005 complete genome. len=7461
297		(-)		|||||||| |||||||||||| ||||||||||||||||||| ||| ||||. | | ||||||	64
297	469945	(-)	69	TTAAAACAtCTCTGGGGTTGTaCCCACCCCAGAGGCCCACGgGGCctaTAGT-gAgTcGTATTA	7	13178912	1
298	1	(+)	5	TTAAAACAGCTCTGGGGtTGTtCCCACCCCAGAGGCCCACGTGGCGGCTAGTAC	58	DQ443002 Human coxsackievirus A24 isolate DSO-26/2005 complete genome. len=7461
298		(+)		||||||||||||||||| ||| ||||||||||||||||||||||||||||||||	54
298	334140	(+)	27	TTAAAACAGCTCTGGGGgTGTaCCCACCCCAGAGGCCCACGTGGCGGCTAGTAC	80	2573247_x0001_	1
299	1	(+)	5	TTAAAACAGCTCTGGGGtTGTtCCCACCCCAGAGGCCCACGTGGCGGCTAGTACA	59	DQ443002 Human coxsackievirus A24 isolate DSO-26/2005 complete genome. len=7461
299		(+)		||||||||||||||||| ||| |||||||||||||||||||||||||||||||||	55
299	334093	(+)	27	TTAAAACAGCTCTGGGGgTGTaCCCACCCCAGAGGCCCACGTGGCGGCTAGTACA	81	545361	1
300	1	(+)	5	TTAAAACAGCTCTGGGGTTGTtCCCACCCCAGAGGCCCACGTGGCGGCTaGtAcaCTgGtATtACGGTACCCTTG	79	DQ443002 Human coxsackievirus A24 isolate DSO-26/2005 complete genome. len=7461
300		(+)		||||||||||||||||||||| ||||||||||||||||||||||||||| | | || | || ||||||||||||	75
300	365479	(+)	27	TTAAAACAGCTCTGGGGTTGTaCCCACCCCAGAGGCCCACGTGGCGGCTtGaAagCTcGgATcACGGTACCCTTG	101	2261248_x0001_	1
301	1	(+)	5	TTAAAACAGCTCTGGGGTTGTtCCCACCCCAGAGGCCCACGTGGCGGCTaGTACA	59	DQ443002 Human coxsackievirus A24 isolate DSO-26/2005 complete genome. len=7461
301		(+)		||||||||||||||||||||| ||||||||||||||||||||||||||| |||||	55
301	365314	(+)	27	TTAAAACAGCTCTGGGGTTGTaCCCACCCCAGAGGCCCACGTGGCGGCTgGTACA	81	7667357_x0001_	1
302	1	(+)	5	TTAAAACAGCTCTGGGGTTGTtCCCACCCCAGAGGCCCACGTGGCGGCTaGTACaCTGGTATtACGGTaCCCTTG	79	DQ443002 Human coxsackievirus A24 isolate DSO-26/2005 complete genome. len=7461
302		(+)		||||||||||||||||||||| ||||||||||||||||||||||||||| |||| ||||||| ||||| ||||||	75
302	365322	(+)	27	TTAAAACAGCTCTGGGGTTGTaCCCACCCCAGAGGCCCACGTGGCGGCTgGTACgCTGGTATcACGGTcCCCTTG	101	842036	1
303	1	(+)	5	TTAAAACAGCTCTGGGGTTGTtCCCACCCCAGAGGCCCACGTGGCGGCTaGTA	57	DQ443002 Human coxsackievirus A24 isolate DSO-26/2005 complete genome. len=7461
303		(+)		||||||||||||||||||||| ||||||||||||||||||||||||||| |||	53
303	365508	(+)	27	TTAAAACAGCTCTGGGGTTGTaCCCACCCCAGAGGCCCACGTGGCGGCTtGTA	79	7219839_x0001_	1
304	1	(+)	5	TTAAAACAGCTCTGGGGTTGTtCCCACCCCAGAGGCCCACGTGGCGGCTaGtACAcTgGtATTAC	69	DQ443002 Human coxsackievirus A24 isolate DSO-26/2005 complete genome. len=7461
304		(+)		||||||||||||||||||||| ||||||||||||||||||||||||||| | |||.| |.|||||	65
304	365492	(+)	27	TTAAAACAGCTCTGGGGTTGTaCCCACCCCAGAGGCCCACGTGGCGGCTtGgACA-TcG-ATTAC	89	1870293_x0001_	1
305	1	(-)	5	TTAAAACAgCTCTGGGGTTGTtCCCACCCCAGAGGCCCACGtGGCggcTAGTacAcTgGTATTA	68	DQ443002 Human coxsackievirus A24 isolate DSO-26/2005 complete genome. len=7461
305		(-)		|||||||| |||||||||||| ||||||||||||||||||| ||| ||||. | | ||||||	64
305	469944	(-)	69	TTAAAACAtCTCTGGGGTTGTaCCCACCCCAGAGGCCCACGgGGCctaTAGT-gAgTcGTATTA	7	13510624	1
306	1	(+)	5	TTAAAACAGCTCTGGGGTTGTtCCCACCCCAGAGGCCCACGTGGCGGCTaGTACA	59	DQ443002 Human coxsackievirus A24 isolate DSO-26/2005 complete genome. len=7461
306		(+)		||||||||||||||||||||| ||||||||||||||||||||||||||| |||||	55
306	365514	(+)	27	TTAAAACAGCTCTGGGGTTGTaCCCACCCCAGAGGCCCACGTGGCGGCTtGTACA	81	8406074_x0001_	1
307	1	(+)	5	TTAAAACAGCTCTGGGGTTGTtCCCACCCCAGAGGCCCACGTGGCGGCTAGTACA	59	DQ443002 Human coxsackievirus A24 isolate DSO-26/2005 complete genome. len=7461
307		(+)		||||||||||||||||||||| |||||||||||||||||||||||||||||||||	55
307	317155	(+)	27	TTAAAACAGCTCTGGGGTTGTaCCCACCCCAGAGGCCCACGTGGCGGCTAGTACA	81	7115608_x0001_	1
308	1	(+)	5	TTAAAACAGCTCTGGGGtTGTtCCCACCCCAGAGGCCCACGTGGCGGCTAGTACA	59	DQ443002 Human coxsackievirus A24 isolate DSO-26/2005 complete genome. len=7461
308		(+)		||||||||||||||||| ||| |||||||||||||||||||||||||||||||||	55
308	334094	(+)	27	TTAAAACAGCTCTGGGGgTGTaCCCACCCCAGAGGCCCACGTGGCGGCTAGTACA	81	5753061_x0001_	1
309	1	(+)	5	TTAAAACAGCTCTGGGGtTGTtCCCACCCCAGAGGCCCACGTGGCGGCTAGTACA	59	DQ443002 Human coxsackievirus A24 isolate DSO-26/2005 complete genome. len=7461
309		(+)		||||||||||||||||| ||| |||||||||||||||||||||||||||||||||	55
309	334092	(+)	27	TTAAAACAGCTCTGGGGgTGTaCCCACCCCAGAGGCCCACGTGGCGGCTAGTACA	81	318092	1
310	1	(-)	5	TTAAAaCAGCTCTGGGGTTGTtCCCACCCCAGAGGCCCACGtGGCggcTAGTacAcTgGTATTA	68	DQ443002 Human coxsackievirus A24 isolate DSO-26/2005 complete genome. len=7461
310		(-)		||||| ||||||||||||||| ||||||||||||||||||| ||| ||||. | | ||||||	64
310	469948	(-)	69	TTAAAgCAGCTCTGGGGTTGTaCCCACCCCAGAGGCCCACGgGGCctaTAGT-gAgTcGTATTA	7	7299424_x0001_	1
311	1	(+)	5	TTAAAACAGCTCTgGGGTTGTtCCcACCCCAGaGGCCCACGTgGcGGCTAGtaCaCtgGTATtAcGGtACcCTTG	79	DQ443002 Human coxsackievirus A24 isolate DSO-26/2005 complete genome. len=7461
311		(+)		||||||||||||| ||||||| || ||||||| ||||||||| | |||||| | | |||| | || || ||||	75
311	392138	(+)	27	TTAAAACAGCTCTaGGGTTGTaCCgACCCCAGgGGCCCACGTcGgGGCTAGccCtCccGTATcAaGGgACaCTTG	101	12916342	1
312	1	(-)	5	TTAAAACAGCTCTGGGGTTGTtCCCACCCCAGAGGCCCACGtGGCggcTAGTacAcTgGTATTA	68	DQ443002 Human coxsackievirus A24 isolate DSO-26/2005 complete genome. len=7461
312		(-)		||||||||||||||||||||| ||||||||||||||||||| ||| ||||. | | ||||||	64
312	469958	(-)	69	TTAAAACAGCTCTGGGGTTGTaCCCACCCCAGAGGCCCACGgGGCctaTAGT-gAgTcGTATTA	7	6966312_x0001_	1
313	1	(-)	5	TTAAAACAGCTCTGGGGTTGTtCCCACCCCAGAGGCCCACGtGGCggcTAGTacAcTgGTATTA	68	DQ443002 Human coxsackievirus A24 isolate DSO-26/2005 complete genome. len=7461
313		(-)		||||||||||||||||||||| ||||||||||||||||||| ||| ||||. | | ||||||	64
313	469957	(-)	69	TTAAAACAGCTCTGGGGTTGTaCCCACCCCAGAGGCCCACGgGGCctaTAGT-gAgTcGTATTA	7	9337072_x0001_	1
314	1	(+)	5	TTAAAACAGCTCTGGGGTTGTtCCCACCCCAGAGGCCCACGTGGCGGcTAGTACA	59	DQ443002 Human coxsackievirus A24 isolate DSO-26/2005 complete genome. len=7461
314		(+)		||||||||||||||||||||| ||||||||||||||||||||||||| |||||||	55
314	365786	(+)	27	TTAAAACAGCTCTGGGGTTGTaCCCACCCCAGAGGCCCACGTGGCGGgTAGTACA	81	9025571_x0001_	1
315	1	(-)	5	TTAAAACAGCTCTGGGGTTGTtCCCACCCCAGAGGCCCACGtGGCggcTAGTacAcTgGTATTA	68	DQ443002 Human coxsackievirus A24 isolate DSO-26/2005 complete genome. len=7461
315		(-)		||||||||||||||||||||| ||||||||||||||||||| ||| ||||. | | ||||||	64
315	469959	(-)	69	TTAAAACAGCTCTGGGGTTGTaCCCACCCCAGAGGCCCACGgGGCctaTAGT-gAgTcGTATTA	7	6377967_x0001_	1
316	1	(+)	5	TTAAAACAGCTCtGgGGTTGTtCCcAcCCCAGAGgcCCACGTgGcGGCTAGTAC-ACtGGTATtAcGGtAcCcTTG	79	DQ443002 Human coxsackievirus A24 isolate DSO-26/2005 complete genome. len=7461
316		(+)		|||||||||||| | |||||| || | ||||||| |||||| | |||||||||-||.||||| | || | | |||	76
316	392362	(+)	27	TTAAAACAGCTCcGtGGTTGTaCCaAtCCCAGAGtgCCACGTtGaGGCTAGTACtAC-GGTATcAaGGaAaCaTTG	101	13354815	1
317	1	(+)	5	TTAAAACAGCTCTGGGGtTGTtCCCACCCCAGAGGCCCACGTGGCGGCTAGT-ACACtGGTATtACGGTACCCTTG	79	DQ443002 Human coxsackievirus A24 isolate DSO-26/2005 complete genome. len=7461
317		(+)		||||||||||||||||| ||| ||||||||||||||||||||||||||||||-||||.||||| ||||||||||||	76
317	334035	(+)	27	TTAAAACAGCTCTGGGGgTGTaCCCACCCCAGAGGCCCACGTGGCGGCTAGTaACAC-GGTATcACGGTACCCTTG	101	5404059_x0001_	1
318	1	(+)	5	TTAAAACAGCTCtGGGGTTGTtCcCAcCCCAGAGgCCCaCGTGGCGGCtAgtACaCtgGtATtACggTACCCTTG	79	DQ443002 Human coxsackievirus A24 isolate DSO-26/2005 complete genome. len=7461
318		(+)		|||||||||||| |||||||| | || ||||||| ||| ||||||||| | || | | || || ||||||||	75
318	392319	(+)	27	TTAAAACAGCTCcGGGGTTGTaCaCAaCCCAGAGaCCCgCGTGGCGGCaAtgACtCcaGcATaACctTACCCTTG	101	6438012_x0001_	1
319	1	(+)	5	TTAAAACAGCTCTgGGGTTGTtCCcACCCCAGaGGcCCAcGTGGCgGCTaGtAC	58	DQ443002 Human coxsackievirus A24 isolate DSO-26/2005 complete genome. len=7461
319		(+)		||||||||||||| ||||||| || ||||||| || ||| ||||| ||| | ||	54
319	392258	(+)	27	TTAAAACAGCTCTtGGGTTGTaCCgACCCCAGcGGaCCAaGTGGCcGCTcGgAC	80	1796906_x0001_	1
320	1	(-)	5	TTAAAACAGCTCTGGGGTTGTtCCCACCCCAGAGGCCCACGtGGCggcTAGTacAcTgGTATTA	68	DQ443002 Human coxsackievirus A24 isolate DSO-26/2005 complete genome. len=7461
320		(-)		||||||||||||||||||||| ||||||||||||||||||| ||| ||||. | | ||||||	64
320	469956	(-)	69	TTAAAACAGCTCTGGGGTTGTaCCCACCCCAGAGGCCCACGgGGCctaTAGT-gAgTcGTATTA	7	13653940	1
321	1	(-)	5	TTAAAACAGCTCTGGGGTTGTtCCCACCCCAGAGGCCCACGtGGCggcTAGTacAcTgGTATTA	68	DQ443002 Human coxsackievirus A24 isolate DSO-26/2005 complete genome. len=7461
321		(-)		||||||||||||||||||||| ||||||||||||||||||| ||| ||||. | | ||||||	64
321	469955	(-)	69	TTAAAACAGCTCTGGGGTTGTaCCCACCCCAGAGGCCCACGgGGCctaTAGT-gAgTcGTATTA	7	24937	52
322	1	(+)	5	TTAAAACAGCTCTGGGGTTGTtCCCACCCCAGAGGCCCACGTGGCGGcTAGTACAC	60	DQ443002 Human coxsackievirus A24 isolate DSO-26/2005 complete genome. len=7461
322		(+)		||||||||||||||||||||| ||||||||||||||||||||||||| ||||||||	56
322	365783	(+)	27	TTAAAACAGCTCTGGGGTTGTaCCCACCCCAGAGGCCCACGTGGCGGgTAGTACAC	82	578749	1
323	1	(-)	5	TTAAAACAGCTCTGGGGTTGTtCCCACCCCAGAGGCCCACGtGGCggcTAGTacAcTgGTATTA	68	DQ443002 Human coxsackievirus A24 isolate DSO-26/2005 complete genome. len=7461
323		(-)		||||||||||||||||||||| ||||||||||||||||||| ||| ||||. | | ||||||	64
323	469949	(-)	69	TTAAAACAGCTCTGGGGTTGTaCCCACCCCAGAGGCCCACGgGGCctaTAGT-gAgTcGTATTA	7	9272733_x0001_	1
324	1	(-)	5	TTAAAACAGCTCTGGGGTTGTtCCCACCCCAGAGGCCCACGtGGCggcTAGTacAcTgGTATTA	68	DQ443002 Human coxsackievirus A24 isolate DSO-26/2005 complete genome. len=7461
324		(-)		||||||||||||||||||||| ||||||||||||||||||| ||| ||||. | | ||||||	64
324	469951	(-)	69	TTAAAACAGCTCTGGGGTTGTaCCCACCCCAGAGGCCCACGgGGCctaTAGT-gAgTcGTATTA	7	10125099	1
325	1	(-)	5	TTAAAACAGCTCTGGGGTTGTtCCCACCCCAGAGGCCCACGtGGCggcTAGTacAcTgGTATTA	68	DQ443002 Human coxsackievirus A24 isolate DSO-26/2005 complete genome. len=7461
325		(-)		||||||||||||||||||||| ||||||||||||||||||| ||| ||||. | | ||||||	64
325	469950	(-)	69	TTAAAACAGCTCTGGGGTTGTaCCCACCCCAGAGGCCCACGgGGCctaTAGT-gAgTcGTATTA	7	746131	1
326	1	(+)	5	TTAAAACAGCTCTGGGGtTGTtCCCACCCCAGAGGCCCACGTGGCGGCTAGTA	57	DQ443002 Human coxsackievirus A24 isolate DSO-26/2005 complete genome. len=7461
326		(+)		||||||||||||||||| ||| |||||||||||||||||||||||||||||||	53
326	334039	(+)	27	TTAAAACAGCTCTGGGGgTGTaCCCACCCCAGAGGCCCACGTGGCGGCTAGTA	79	1724148_x0001_	1
327	1	(+)	5	TTAAAACAGCTCTGGGGtTGTtCCCACCCCAGAGGCCCACGTGGCGGCTAGTA	57	DQ443002 Human coxsackievirus A24 isolate DSO-26/2005 complete genome. len=7461
327		(+)		||||||||||||||||| ||| |||||||||||||||||||||||||||||||	53
327	334038	(+)	27	TTAAAACAGCTCTGGGGgTGTaCCCACCCCAGAGGCCCACGTGGCGGCTAGTA	79	5780839_x0001_	1
328	1	(-)	5	TTAAAACAGCTCTGGGGTTGTtCCCACCCCAGAGGCCCACGtGGCggcTAGTacAcTgGTATTA	68	DQ443002 Human coxsackievirus A24 isolate DSO-26/2005 complete genome. len=7461
328		(-)		||||||||||||||||||||| ||||||||||||||||||| ||| ||||. | | ||||||	64
328	469952	(-)	69	TTAAAACAGCTCTGGGGTTGTaCCCACCCCAGAGGCCCACGgGGCctaTAGT-gAgTcGTATTA	7	9131469_x0001_	1
329	1	(-)	5	TTAAAACAGCTCTGGGGTTGTtCCCACCCCAGAGGCCCACGtGGCggcTAGTacAcTgGTATTA	68	DQ443002 Human coxsackievirus A24 isolate DSO-26/2005 complete genome. len=7461
329		(-)		||||||||||||||||||||| ||||||||||||||||||| ||| ||||. | | ||||||	64
329	469954	(-)	69	TTAAAACAGCTCTGGGGTTGTaCCCACCCCAGAGGCCCACGgGGCctaTAGT-gAgTcGTATTA	7	2866212_x0001_	1
330	1	(+)	5	TTAAAACAGCTCTGGGGtTGTtCCCACCccAgAGGcCCACGTGgCgGCTAgtaCaCtGGtATtACGGtAcCCTtG	79	DQ443002 Human coxsackievirus A24 isolate DSO-26/2005 complete genome. len=7461
330		(+)		||||||||||||||||| ||| |||||| | ||| ||||||| | |||| | | || || |||| | ||| |	75
330	335630	(+)	27	TTAAAACAGCTCTGGGGgTGTaCCCACCtaAcAGGaCCACGTGaCaGCTAtggCtCcGGaATcACGGcAaCCTcG	101	13843162	1
331	1	(+)	5	TTAAAACAGCTCTGGGGtTGTtCcCaCCCCAGAGGcCCACGtGGCGGCtAGTACaCtGGtATtACGGtACCCTTG	79	DQ443002 Human coxsackievirus A24 isolate DSO-26/2005 complete genome. len=7461
331		(+)		||||||||||||||||| ||| | | ||||||||| ||||| |||||| ||||| | || || |||| |||||||	75
331	290988	(+)	27	TTAAAACAGCTCTGGGGgTGTaCgCcCCCCAGAGGgCCACGgGGCGGCgAGTACcCcGGgATcACGGgACCCTTG	101	13765956	1
332	1	(+)	5	TTAAAACAGCTCTGGGGtTGTtCCCACCcCAGAGgcCCAcGTGGCGGCTAGtACactGGtATtACGGtACcCTT	78	DQ443002 Human coxsackievirus A24 isolate DSO-26/2005 complete genome. len=7461
332		(+)		||||||||||||||||| ||| |||||| ||||| ||| ||||||||||| || || || |||| || |||	74
332	335621	(+)	27	TTAAAACAGCTCTGGGGgTGTaCCCACCgCAGAGatCCAtGTGGCGGCTAGcACgtcGGgATcACGGgACgCTT	100	710097	1
333	1	(-)	5	TTAAAACAGCTCTGGGGTTGTtCCCACCCCaGAGGCCcA	43	DQ443002 Human coxsackievirus A24 isolate DSO-26/2005 complete genome. len=7461
333		(-)		||||||||||||||||||||| |||||||| |||||| |	39
333	495118	(-)	60	TTAAAACAGCTCTGGGGTTGTcCCCACCCCgGAGGCCtA	22	11974586	2
334	1	(+)	5	TTAAAACAGCTCTGGGGtTGTtCCCACcCCAGAGGCCCaCGTGGcGgCtAGTaCaCtGGtATtAcGGtAcCcTTG	79	DQ443002 Human coxsackievirus A24 isolate DSO-26/2005 complete genome. len=7461
334		(+)		||||||||||||||||| ||| ||||| |||||||||| ||||| | | ||| | | || || | || | | |||	75
334	335670	(+)	27	TTAAAACAGCTCTGGGGgTGTaCCCACgCCAGAGGCCCgCGTGGgGtCgAGTgCgCcGGgATcAaGGgAaCaTTG	101	6846234_x0001_	1
335	1	(+)	5	TTAAAACAGCTCTGGGGTTGTtCCCACCCCAGAGGCCCACGTGGCGGCTAGTACaCTGGTATtACGGTACCCTTG	79	DQ443002 Human coxsackievirus A24 isolate DSO-26/2005 complete genome. len=7461
335		(+)		||||||||||||||||||||| |||||||||||||||||||||||||||||||| ||||||| ||||||||||||	75
335	358556	(+)	27	TTAAAACAGCTCTGGGGTTGTaCCCACCCCAGAGGCCCACGTGGCGGCTAGTACcCTGGTATcACGGTACCCTTG	101	1388650_x0001_	3
336	1	(+)	5	TTAAAACAGCTCTGGGGTTGTtCCCACCCCAGAGGCCCACGTGGCGGCTAGTAC	58	DQ443002 Human coxsackievirus A24 isolate DSO-26/2005 complete genome. len=7461
336		(+)		||||||||||||||||||||| ||||||||||||||||||||||||||||||||	54
336	358390	(+)	27	TTAAAACAGCTCTGGGGTTGTaCCCACCCCAGAGGCCCACGTGGCGGCTAGTAC	80	13956117	1
337	1	(+)	5	TTAAAACAGCTCTGGGGTTGTtCCCACCCCAGAGGCCCACGTGGCGGCTAGTACaCT	61	DQ443002 Human coxsackievirus A24 isolate DSO-26/2005 complete genome. len=7461
337		(+)		||||||||||||||||||||| |||||||||||||||||||||||||||||||| ||	57
337	358552	(+)	27	TTAAAACAGCTCTGGGGTTGTaCCCACCCCAGAGGCCCACGTGGCGGCTAGTACcCT	83	10457241	1
338	1	(+)	5	TTAAAACAGCTCTGGGGTTGTtCCCACCCCAGAGGCCCACGTGGCGGCTAGTACaCT	61	DQ443002 Human coxsackievirus A24 isolate DSO-26/2005 complete genome. len=7461
338		(+)		||||||||||||||||||||| |||||||||||||||||||||||||||||||| ||	57
338	358553	(+)	27	TTAAAACAGCTCTGGGGTTGTaCCCACCCCAGAGGCCCACGTGGCGGCTAGTACcCT	83	1900530_x0001_	1
339	1	(+)	5	TTAAAACAGCTCTGGGGtTGTtCCCAcCCCAGAGgCCCACGTGGcGGCTaGtACaCtGGtAttACGGTACC	75	DQ443002 Human coxsackievirus A24 isolate DSO-26/2005 complete genome. len=7461
339		(+)		||||||||||||||||| ||| |||| ||||||| ||||||||| |||| | || | || | ||||||||	71
339	394024	(+)	27	TTAAAACAGCTCTGGGGgTGTaCCCAgCCCAGAGaCCCACGTGGgGGCTcGgACtCcGGcAccACGGTACC	97	1897392_x0001_	1
340	1	(+)	5	TTAAAACAGCTCTGGGGTTGTtCCCACCCCAGAGGCCCACGTGGCGGCTAGTAC	58	DQ443002 Human coxsackievirus A24 isolate DSO-26/2005 complete genome. len=7461
340		(+)		||||||||||||||||||||| ||||||||||||||||||||||||||||||||	54
340	358557	(+)	27	TTAAAACAGCTCTGGGGTTGTaCCCACCCCAGAGGCCCACGTGGCGGCTAGTAC	80	11810612	1
341	1	(+)	5	TTAAAACAGCTCTGGGGTTGTtCCCACCCCAGAGGCCCACGTGGCGGCTAGTA-CACT	61	DQ443002 Human coxsackievirus A24 isolate DSO-26/2005 complete genome. len=7461
341		(+)		||||||||||||||||||||| |||||||||||||||||||||||||||||||-||||	58
341	358387	(+)	27	TTAAAACAGCTCTGGGGTTGTaCCCACCCCAGAGGCCCACGTGGCGGCTAGTAcCACT	84	10343391	1
342	1	(+)	5	TTAAAACAGCTCTGGGGTTGTtCCCACCCCAGAGGCCCACGTGGCGGCTAGTAC	58	DQ443002 Human coxsackievirus A24 isolate DSO-26/2005 complete genome. len=7461
342		(+)		||||||||||||||||||||| ||||||||||||||||||||||||||||||||	54
342	358558	(+)	27	TTAAAACAGCTCTGGGGTTGTaCCCACCCCAGAGGCCCACGTGGCGGCTAGTAC	80	4410264_x0001_	5
343	1	(+)	5	TTAAAACAGCTCTGGGGTTGTtCCCACCCCAGAGGCCCACGTGGCGGCTAGTAC	58	DQ443002 Human coxsackievirus A24 isolate DSO-26/2005 complete genome. len=7461
343		(+)		||||||||||||||||||||| ||||||||||||||||||||||||||||||||	54
343	358559	(+)	27	TTAAAACAGCTCTGGGGTTGTaCCCACCCCAGAGGCCCACGTGGCGGCTAGTAC	80	2036469_x0001_	2
344	1	(+)	5	TTAAAACAgCTCTGGGGTTGtTcCCAccCCAGAgGCcCACGtGGcGgCtAgtACaCtGGtATtACGGtACccTTG	79	DQ443002 Human coxsackievirus A24 isolate DSO-26/2005 complete genome. len=7461
344		(+)		|||||||| ||||||||||| | ||| ||||| || |||| || | | | || | || || |||| || |||	75
344	315273	(+)	27	TTAAAACAaCTCTGGGGTTGaTgCCAaaCCAGAaGCaCACGaGGaGtCcAagACtCcGGcATcACGGcACtaTTG	101	5824210_x0001_	1
345	1	(+)	5	TTAAAACAGCTCTGGGGTTGTtCCCACCCCAGAGGCCCACGTGGCGGCTAGTAC	58	DQ443002 Human coxsackievirus A24 isolate DSO-26/2005 complete genome. len=7461
345		(+)		||||||||||||||||||||| ||||||||||||||||||||||||||||||||	54
345	358389	(+)	27	TTAAAACAGCTCTGGGGTTGTaCCCACCCCAGAGGCCCACGTGGCGGCTAGTAC	80	11008295	1
346	1	(+)	5	TTAAAACAGCTCTGGGGTTGTtCCCACCCCAGAGGCCCACGTGGCGGCTAGTAC	58	DQ443002 Human coxsackievirus A24 isolate DSO-26/2005 complete genome. len=7461
346		(+)		||||||||||||||||||||| ||||||||||||||||||||||||||||||||	54
346	358378	(+)	27	TTAAAACAGCTCTGGGGTTGTaCCCACCCCAGAGGCCCACGTGGCGGCTAGTAC	80	6834371_x0001_	1
347	1	(+)	5	TTAAAACAGCTCTGGGGTTGTtCCCACCCCAgAgGccCAcgTG-GcGGctAGT-AC--aCT-GGTATTAC	69	DQ443002 Human coxsackievirus A24 isolate DSO-26/2005 complete genome. len=7461
347		(+)		||||||||||||||||||||| ||||||||| | | || ||-| || |||-||-- ||-||||||||	70
347	345512	(+)	27	TTAAAACAGCTCTGGGGTTGTaCCCACCCCAaAaGaaCAaaTGtGgGGggAGTaACttgCTaGGTATTAC	96	6133392_x0001_	1
348	1	(+)	5	TTAAAACAGCTCTGGGGTTGTtCCCACCCCAGAGGCCCACGTGGCGGCTAGTAC	58	DQ443002 Human coxsackievirus A24 isolate DSO-26/2005 complete genome. len=7461
348		(+)		||||||||||||||||||||| ||||||||||||||||||||||||||||||||	54
348	358561	(+)	27	TTAAAACAGCTCTGGGGTTGTaCCCACCCCAGAGGCCCACGTGGCGGCTAGTAC	80	2073570_x0001_	1
349	1	(+)	5	TTAAAACAGCTCTGGGGTTGTtCCCACCCCAGAGGCCCACGTGGCGGCTAGTACAcTgGtATTAC	69	DQ443002 Human coxsackievirus A24 isolate DSO-26/2005 complete genome. len=7461
349		(+)		||||||||||||||||||||| |||||||||||||||||||||||||||||||||.| |.|||||	65
349	358368	(+)	27	TTAAAACAGCTCTGGGGTTGTaCCCACCCCAGAGGCCCACGTGGCGGCTAGTACA-TcG-ATTAC	89	8337449_x0001_	1
350	1	(+)	5	TTAAAACAGCTCTGGGGTTGTtCCCACCCCAGAGGcCCACGTGGCGGCTAGtACaCTGGtaTTACGgtACcCTT	78	DQ443002 Human coxsackievirus A24 isolate DSO-26/2005 complete genome. len=7461
350		(+)		||||||||||||||||||||| ||||||||||||| ||||||||||||||| || |||| ||||| || |||	74
350	394248	(+)	27	TTAAAACAGCTCTGGGGTTGTaCCCACCCCAGAGGtCCACGTGGCGGCTAGaACgCTGGatTTACGtcACgCTT	100	1836419_x0001_	1
351	1	(+)	5	TTAAAACAGCTCTGGGGTTGTtCCCACCCCAGAGGCCCACGTGGCGGCTAGTACA	59	DQ443002 Human coxsackievirus A24 isolate DSO-26/2005 complete genome. len=7461
351		(+)		||||||||||||||||||||| |||||||||||||||||||||||||||||||||	55
351	358365	(+)	27	TTAAAACAGCTCTGGGGTTGTaCCCACCCCAGAGGCCCACGTGGCGGCTAGTACA	81	10400159	1
352	1	(+)	5	TTAAAACAGCTCTGGGGTTGTtCCCACCCCAGAGGCCCACGTGGCGGCTAGTACA	59	DQ443002 Human coxsackievirus A24 isolate DSO-26/2005 complete genome. len=7461
352		(+)		||||||||||||||||||||| |||||||||||||||||||||||||||||||||	55
352	358366	(+)	27	TTAAAACAGCTCTGGGGTTGTaCCCACCCCAGAGGCCCACGTGGCGGCTAGTACA	81	11101436	1
353	1	(+)	5	TTAAAACAGCTCTGGGGTTGTtCCCACCCCAGAGGCCCACGTGGCGGCTAGTACAcTgGtATTAC	69	DQ443002 Human coxsackievirus A24 isolate DSO-26/2005 complete genome. len=7461
353		(+)		||||||||||||||||||||| |||||||||||||||||||||||||||||||||.| |.|||||	65
353	358370	(+)	27	TTAAAACAGCTCTGGGGTTGTaCCCACCCCAGAGGCCCACGTGGCGGCTAGTACA-TcG-ATTAC	89	4005981_x0001_	1
354	1	(+)	5	TTAAAACAGCTCTGGGGTTGTtCCCACCCCAGAGGCCCACGTGGCGGCTAGTACAcTgGtATTAC	69	DQ443002 Human coxsackievirus A24 isolate DSO-26/2005 complete genome. len=7461
354		(+)		||||||||||||||||||||| |||||||||||||||||||||||||||||||||.| |.|||||	65
354	358369	(+)	27	TTAAAACAGCTCTGGGGTTGTaCCCACCCCAGAGGCCCACGTGGCGGCTAGTACA-TcG-ATTAC	89	1322893_x0001_	4
355	1	(+)	5	TTAAAACAGCTCTGGGGTTGTtCCCACCCCAgAGGCCCACGTGGCGGCTAGTACA	59	DQ443002 Human coxsackievirus A24 isolate DSO-26/2005 complete genome. len=7461
355		(+)		||||||||||||||||||||| ||||||||| |||||||||||||||||||||||	55
355	345591	(+)	27	TTAAAACAGCTCTGGGGTTGTaCCCACCCCAaAGGCCCACGTGGCGGCTAGTACA	81	9792156_x0001_	1
356	1	(+)	5	TTAAAACAGCTCTGGGGTTGTtCCCACCCCAGAGGCCCACGTGGCGGCTAGTACAcTgGtATTAC	69	DQ443002 Human coxsackievirus A24 isolate DSO-26/2005 complete genome. len=7461
356		(+)		||||||||||||||||||||| |||||||||||||||||||||||||||||||||.| |.|||||	65
356	358371	(+)	27	TTAAAACAGCTCTGGGGTTGTaCCCACCCCAGAGGCCCACGTGGCGGCTAGTACA-TcG-ATTAC	89	2213673_x0001_	1
357	1	(+)	5	TTAAAACAGCTCTGGGGTTGTtCCCACCCCAGAGGCCCACGTGGCGGCTAGTACAcTgGtATTAC	69	DQ443002 Human coxsackievirus A24 isolate DSO-26/2005 complete genome. len=7461
357		(+)		||||||||||||||||||||| |||||||||||||||||||||||||||||||||.| |.|||||	65
357	358372	(+)	27	TTAAAACAGCTCTGGGGTTGTaCCCACCCCAGAGGCCCACGTGGCGGCTAGTACA-TcG-ATTAC	89	1254094_x0001_	1
358	1	(+)	5	TTAAAACAGCTCTGGGGTTGTtCCCACCCCAGAGGCCCACGTGGCGGCTAGTACAcTgGtATTAC	69	DQ443002 Human coxsackievirus A24 isolate DSO-26/2005 complete genome. len=7461
358		(+)		||||||||||||||||||||| |||||||||||||||||||||||||||||||||.| |.|||||	65
358	358373	(+)	27	TTAAAACAGCTCTGGGGTTGTaCCCACCCCAGAGGCCCACGTGGCGGCTAGTACA-TcG-ATTAC	89	243984	35
359	1	(+)	5	TTAAAACAGCTCTGGGGTTGTtCCCACCCCAGAGGCCCACGTGGCGGCTAGTAC	58	DQ443002 Human coxsackievirus A24 isolate DSO-26/2005 complete genome. len=7461
359		(+)		||||||||||||||||||||| ||||||||||||||||||||||||||||||||	54
359	358560	(+)	27	TTAAAACAGCTCTGGGGTTGTaCCCACCCCAGAGGCCCACGTGGCGGCTAGTAC	80	12365842	1
360	1	(+)	5	TTAAAACAGCTCtGGGGtTGTTcCCACCCCAGAGGccCACgTGgcGGCTAGtAcaCtGGtATtAcgGtACCCtTG	79	DQ443002 Human coxsackievirus A24 isolate DSO-26/2005 complete genome. len=7461
360		(+)		|||||||||||| |||| |||| |||||||||||| ||| || |||||| | | || || | | |||| ||	75
360	315413	(+)	27	TTAAAACAGCTCaGGGGcTGTTaCCACCCCAGAGGaaCACcTGcgGGCTAGgAatCcGGgATgAtcGcACCCgTG	101	6021419_x0001_	1
361	1	(+)	5	TTAAAACAGCTCTGGGGTTGTtCCCACCCCAGAGGCCCACGTGGCGGCTAGTAC	58	DQ443002 Human coxsackievirus A24 isolate DSO-26/2005 complete genome. len=7461
361		(+)		||||||||||||||||||||| ||||||||||||||||||||||||||||||||	54
361	358563	(+)	27	TTAAAACAGCTCTGGGGTTGTaCCCACCCCAGAGGCCCACGTGGCGGCTAGTAC	80	344118	1
362	1	(+)	5	TTAAAACAGCTCTgGGGtTGTtCCCACccCAGAgGCCCACGtGGCgGCTaGTACaCtGGtATTAcgGtACCC	76	DQ443002 Human coxsackievirus A24 isolate DSO-26/2005 complete genome. len=7461
362		(+)		||||||||||||| ||| ||| ||||| |||| ||||||| ||| ||| |||| | || |||| | ||||	72
362	394416	(+)	27	TTAAAACAGCTCTcGGGaTGTaCCCACgaCAGAaGCCCACGcGGCtGCTgGTACtCcGGcATTAatGgACCC	98	8983905_x0001_	1
363	1	(+)	5	TTAAAACAGCTCTGGGGTTGTtcCCACCCCAGAGGCCCACGTGGCGGCTAGTACA	59	DQ443002 Human coxsackievirus A24 isolate DSO-26/2005 complete genome. len=7461
363		(+)		||||||||||||||||||||| .||||||||||||||||||||||||||||||||	55
363	344342	(+)	27	TTAAAACAGCTCTGGGGTTGTa-CCACCCCAGAGGCCCACGTGGCGGCTAGTACA	80	1746756_x0001_	1
364	1	(+)	5	TTAAAACAGCTCTGGGGTTGTtCCCACCcCAGAGGCCCACGTGGCGGCTAGTACA	59	DQ443002 Human coxsackievirus A24 isolate DSO-26/2005 complete genome. len=7461
364		(+)		||||||||||||||||||||| |||||| ||||||||||||||||||||||||||	55
364	345225	(+)	27	TTAAAACAGCTCTGGGGTTGTaCCCACCaCAGAGGCCCACGTGGCGGCTAGTACA	81	3482472_x0001_	2
365	1	(+)	5	TTAAAACAGCTCTGGGGTTGTtCCCACcCCAGAGGCCCACGTGGCGGCTAGTACA	59	DQ443002 Human coxsackievirus A24 isolate DSO-26/2005 complete genome. len=7461
365		(+)		||||||||||||||||||||| ||||| |||||||||||||||||||||||||||	55
365	344876	(+)	27	TTAAAACAGCTCTGGGGTTGTaCCCACaCCAGAGGCCCACGTGGCGGCTAGTACA	81	6018740_x0001_	2
366	1	(+)	5	TTAAAACAGCTCTGGGGTTGTtcCCACCCCAGAGG-CCCACGtGGCGG-CTAGTaCAcTGGtATT	67	DQ443002 Human coxsackievirus A24 isolate DSO-26/2005 complete genome. len=7461
366		(+)		||||||||||||||||||||| .||||||||||||-||||||.|||||-||||| ||.|||.|||	65
366	344371	(+)	27	TTAAAACAGCTCTGGGGTTGTa-CCACCCCAGAGGcCCCACG-GGCGGcCTAGTcCA-TGG-ATT	87	2996435_x0001_	1
367	1	(+)	5	TTAAAACAGCTcTgGGGTTGTtCCCaCcCCAGaGgCCCACGTGGCgGCTAGtAC-ACtGGTATtaCggtaCCCTTG	79	DQ443002 Human coxsackievirus A24 isolate DSO-26/2005 complete genome. len=7461
367		(+)		||||||||||| | ||||||| ||| | |||| | |||||||||| ||||| ||-||.||||| | ||||||	76
367	315586	(+)	27	TTAAAACAGCTtTtGGGTTGTaCCCtCtCCAGgGaCCCACGTGGCtGCTAGgACtAC-GGTATccCttctCCCTTG	101	872406	1
368	1	(+)	5	TTAAAACAGCTCTGGGGTTGTtcCCACCCCAGAGGCCCAC-GtGGCGGcTaGTAcACtGgtATt-ACGGtACCCtTG	79	DQ443002 Human coxsackievirus A24 isolate DSO-26/2005 complete genome. len=7461
368		(+)		||||||||||||||||||||| .|||||||||||||||||-| ||||| | ||| || | .|| -||||.|||| ||	77
368	344336	(+)	27	TTAAAACAGCTCTGGGGTTGTa-CCACCCCAGAGGCCCACgGgGGCGGtTgGTAtACcGc-ATcaACGG-ACCCcTG	100	6021483_x0001_	1
369	1	(+)	5	TTAAAACAGCTCTGGGGTTGTtCCCACCCCAGAGGCCCACGTGGCGGCTAGTAC	58	DQ443002 Human coxsackievirus A24 isolate DSO-26/2005 complete genome. len=7461
369		(+)		||||||||||||||||||||| ||||||||||||||||||||||||||||||||	54
369	358739	(+)	27	TTAAAACAGCTCTGGGGTTGTaCCCACCCCAGAGGCCCACGTGGCGGCTAGTAC	80	5220349_x0001_	1
370	1	(+)	5	TTAAAACAGCTCTGGGGTTGTtCCcACCCCAGAGGCCCACGTGGCGGCTAGTAC-ACTGGtATtACGGtACCCTTG	79	DQ443002 Human coxsackievirus A24 isolate DSO-26/2005 complete genome. len=7461
370		(+)		||||||||||||||||||||| || |||||||||||||||||||||||||||||-|||||.|| |||| |||||||	76
370	344216	(+)	27	TTAAAACAGCTCTGGGGTTGTaCCaACCCCAGAGGCCCACGTGGCGGCTAGTACtACTGG-ATcACGGcACCCTTG	101	3926359_x0001_	1
371	1	(+)	5	TTAAAACAGCTCTGGGGTTGTtCCcACCCCAGAGGCCCACGTGGCGGCTAGTACA	59	DQ443002 Human coxsackievirus A24 isolate DSO-26/2005 complete genome. len=7461
371		(+)		||||||||||||||||||||| || ||||||||||||||||||||||||||||||	55
371	344209	(+)	27	TTAAAACAGCTCTGGGGTTGTaCCaACCCCAGAGGCCCACGTGGCGGCTAGTACA	81	2063632_x0001_	1
372	1	(+)	5	TTAAAACAgCTCTGGGGTTGTtCCCACCcCAGAGGCCCACGTGGCGGCTAGTAcaCTGGTATtAcgGTACCCTTG	79	DQ443002 Human coxsackievirus A24 isolate DSO-26/2005 complete genome. len=7461
372		(+)		|||||||| |||||||||||| |||||| |||||||||||||||||||||||| ||||||| | |||||||||	75
372	315738	(+)	27	TTAAAACAaCTCTGGGGTTGTaCCCACCaCAGAGGCCCACGTGGCGGCTAGTAagCTGGTATcAgtGTACCCTTG	101	6911385_x0001_	1
373	1	(+)	5	TTAAAACAGCTCTGGGGTTGTtCCCACCCCAGAGGCCCACGTGGCGGCTAGTacACTgGTATT	67	DQ443002 Human coxsackievirus A24 isolate DSO-26/2005 complete genome. len=7461
373		(+)		||||||||||||||||||||| ||||||||||||||||||||||||||||||..||| |||||	63
373	358994	(+)	27	TTAAAACAGCTCTGGGGTTGTaCCCACCCCAGAGGCCCACGTGGCGGCTAGT--ACTaGTATT	87	7372192_x0001_	1
374	1	(+)	5	TTAAAACAGCTCtGGGGtTGTtCCCACCCcAGAGGcCCACGTGgCGgCTAgtACaCtGGTATtACgGtACCCTTG	79	DQ443002 Human coxsackievirus A24 isolate DSO-26/2005 complete genome. len=7461
374		(+)		|||||||||||| |||| ||| ||||||| ||||| ||||||| || ||| || | ||||| || | |||||||	75
374	315509	(+)	27	TTAAAACAGCTCcGGGGcTGTaCCCACCCtAGAGGtCCACGTGcCGaCTAcgACtCcGGTATcACaGgACCCTTG	101	5382917_x0001_	1
375	1	(+)	5	TTAAAACAGCTCTGGGGTTGTtCCCACCCCAGAGGCCCACGTGGCGGCTAGTAC	58	DQ443002 Human coxsackievirus A24 isolate DSO-26/2005 complete genome. len=7461
375		(+)		||||||||||||||||||||| ||||||||||||||||||||||||||||||||	54
375	358737	(+)	27	TTAAAACAGCTCTGGGGTTGTaCCCACCCCAGAGGCCCACGTGGCGGCTAGTAC	80	13375820	1
376	1	(+)	5	TTAAAACAGCTCTGGGGtTGTtCCCACccCAGAgGCcCACGTGGcGgCtAGtA-CaCtgGTATtACGGtACCCTTG	79	DQ443002 Human coxsackievirus A24 isolate DSO-26/2005 complete genome. len=7461
376		(+)		||||||||||||||||| ||| ||||| |||| || ||||||| | | || |-| |. |||| |||| |||||||	76
376	315431	(+)	27	TTAAAACAGCTCTGGGGcTGTaCCCACtaCAGAaGCtCACGTGGaGcCgAGgAgCgC-cGTATcACGGaACCCTTG	101	11808143	1
377	1	(+)	5	TTAAAACAGCTCTGGGGTTGTtCCCACCCCAGAGGCCCACGTGGCGGCTAGTACacTgGTaTT	67	DQ443002 Human coxsackievirus A24 isolate DSO-26/2005 complete genome. len=7461
377		(+)		||||||||||||||||||||| |||||||||||||||||||||||||||||||| | || ||	63
377	358570	(+)	27	TTAAAACAGCTCTGGGGTTGTaCCCACCCCAGAGGCCCACGTGGCGGCTAGTACcgTtGTgTT	89	10245208	1
378	1	(+)	5	TTAAAACAGCTCTGGGGTTGTtCCCACCCCAGAGGCCCACGTGGCGGCTAGTAC	58	DQ443002 Human coxsackievirus A24 isolate DSO-26/2005 complete genome. len=7461
378		(+)		||||||||||||||||||||| ||||||||||||||||||||||||||||||||	54
378	358564	(+)	27	TTAAAACAGCTCTGGGGTTGTaCCCACCCCAGAGGCCCACGTGGCGGCTAGTAC	80	6039548_x0001_	1
379	1	(+)	5	TTAAAACAGCTCTGGGGTTGTtCCCACCCCAGAGGCCCACGTGGCGGCTAGTAC	58	DQ443002 Human coxsackievirus A24 isolate DSO-26/2005 complete genome. len=7461
379		(+)		||||||||||||||||||||| ||||||||||||||||||||||||||||||||	54
379	358567	(+)	27	TTAAAACAGCTCTGGGGTTGTaCCCACCCCAGAGGCCCACGTGGCGGCTAGTAC	80	2993315_x0001_	1
380	1	(+)	5	TTAAAACAGCTCTGGGGTTGTtCCCACCCCAGAGGCCCACGTGGCGGCTAGTAC	58	DQ443002 Human coxsackievirus A24 isolate DSO-26/2005 complete genome. len=7461
380		(+)		||||||||||||||||||||| ||||||||||||||||||||||||||||||||	54
380	358568	(+)	27	TTAAAACAGCTCTGGGGTTGTaCCCACCCCAGAGGCCCACGTGGCGGCTAGTAC	80	6025441_x0001_	1
381	1	(+)	5	TTAAAACAGCTCTGGGGTTGTtCCCACCCCAGAGGCCCACGTGGCGGCTAGTAC	58	DQ443002 Human coxsackievirus A24 isolate DSO-26/2005 complete genome. len=7461
381		(+)		||||||||||||||||||||| ||||||||||||||||||||||||||||||||	54
381	358596	(+)	27	TTAAAACAGCTCTGGGGTTGTaCCCACCCCAGAGGCCCACGTGGCGGCTAGTAC	80	5166330_x0001_	1
382	1	(+)	5	TTAAAACAGCTCTGGGGTTGTtCCCACCCCAGAGGCCCACGTGGCGGCTAGTAC	58	DQ443002 Human coxsackievirus A24 isolate DSO-26/2005 complete genome. len=7461
382		(+)		||||||||||||||||||||| ||||||||||||||||||||||||||||||||	54
382	358595	(+)	27	TTAAAACAGCTCTGGGGTTGTaCCCACCCCAGAGGCCCACGTGGCGGCTAGTAC	80	11411096	1
383	1	(+)	5	TTAAAACAGCTCTGGGGTTGTtCCCACCCCAGAGGCCCACGTGGCGGCTAGTAC	58	DQ443002 Human coxsackievirus A24 isolate DSO-26/2005 complete genome. len=7461
383		(+)		||||||||||||||||||||| ||||||||||||||||||||||||||||||||	54
383	358736	(+)	27	TTAAAACAGCTCTGGGGTTGTaCCCACCCCAGAGGCCCACGTGGCGGCTAGTAC	80	8721100_x0001_	1
384	1	(+)	5	TTAAAACAGCTCTGGGGTTGTtCCCACCCCaGAGGCCCACGTGGCGGCTAGTACAcTgGtATTAC	69	DQ443002 Human coxsackievirus A24 isolate DSO-26/2005 complete genome. len=7461
384		(+)		||||||||||||||||||||| |||||||| ||||||||||||||||||||||||.| |.|||||	65
384	264069	(+)	27	TTAAAACAGCTCTGGGGTTGTaCCCACCCCgGAGGCCCACGTGGCGGCTAGTACA-TcG-ATTAC	89	1766335_x0001_	1
385	1	(+)	5	TTAAAACAGCTCTGGGGTTGTtCCCACCCcAGAGGCCcaCGTGGCGGCTAGTACaCTGGTATtaCGGTACCCTTG	79	DQ443002 Human coxsackievirus A24 isolate DSO-26/2005 complete genome. len=7461
385		(+)		||||||||||||||||||||| ||||||| ||||||| ||||||||||||||| ||||||| |||||||||||	75
385	345361	(+)	27	TTAAAACAGCTCTGGGGTTGTaCCCACCCaAGAGGCCacCGTGGCGGCTAGTACgCTGGTATacCGGTACCCTTG	101	7065611_x0001_	1
386	1	(+)	5	TTAAAACAGCTCTGGGGTTGTtCCCACCCCAGAGGCCCACGTGGCGGCTAGTACaCTGGTATtACGGTACCCtTG	79	DQ443002 Human coxsackievirus A24 isolate DSO-26/2005 complete genome. len=7461
386		(+)		||||||||||||||||||||| |||||||||||||||||||||||||||||||| ||||||| ||||||||| ||	75
386	358735	(+)	27	TTAAAACAGCTCTGGGGTTGTaCCCACCCCAGAGGCCCACGTGGCGGCTAGTACgCTGGTATcACGGTACCCcTG	101	8334896_x0001_	1
387	1	(+)	5	TTAAAACAGCTCTGGGGTTGTtCCCACCCCAGAGGCCCACGTGGCGGCTAGTACA	59	DQ443002 Human coxsackievirus A24 isolate DSO-26/2005 complete genome. len=7461
387		(+)		||||||||||||||||||||| |||||||||||||||||||||||||||||||||	55
387	358364	(+)	27	TTAAAACAGCTCTGGGGTTGTaCCCACCCCAGAGGCCCACGTGGCGGCTAGTACA	81	1283550_x0001_	2
388	1	(+)	5	TTAAAACAGCTCTGGGGtTGTtCCCaCCCCAgAgGCCCACgTGGCGGCTAGtACaCtGGtATtACGGtACCCTTG	79	DQ443002 Human coxsackievirus A24 isolate DSO-26/2005 complete genome. len=7461
388		(+)		||||||||||||||||| ||| ||| ||||| | |||||| |||||||||| || | || || |||| |||||||	75
388	394449	(+)	27	TTAAAACAGCTCTGGGGgTGTaCCCcCCCCAcAtGCCCACcTGGCGGCTAGgACtCcGGgATcACGGcACCCTTG	101	8338698_x0001_	1
389	1	(+)	5	TTAAAACAGCTCTGGGGTTGTtCCCACCCCAGAGGCCCACGTGGCGGCTAGTACA	59	DQ443002 Human coxsackievirus A24 isolate DSO-26/2005 complete genome. len=7461
389		(+)		||||||||||||||||||||| |||||||||||||||||||||||||||||||||	55
389	358363	(+)	27	TTAAAACAGCTCTGGGGTTGTaCCCACCCCAGAGGCCCACGTGGCGGCTAGTACA	81	7801832_x0001_	1
390	1	(+)	5	TTAAAACAGCTCTGGGGTTgTtCCCACcCCAGAGGccCACGTGGCGGCTAGTacaCtGGTATtAC-GGtAcCCTTG	79	DQ443002 Human coxsackievirus A24 isolate DSO-26/2005 complete genome. len=7461
390		(+)		||||||||||||||||||| | ||||| ||||||| ||||||||||||||| | ||||| ||-|| |.|||||	76
390	315854	(+)	27	TTAAAACAGCTCTGGGGTTcTaCCCACaCCAGAGGaaCACGTGGCGGCTAGTtatCcGGTATgACtGGcA-CCTTG	101	2485132_x0001_	1
391	1	(+)	5	TTAAAACAGCTCTGGGGTTGTtCCCACCCCAGAGGCCCACGTGGCGGCTAGTACA	59	DQ443002 Human coxsackievirus A24 isolate DSO-26/2005 complete genome. len=7461
391		(+)		||||||||||||||||||||| |||||||||||||||||||||||||||||||||	55
391	358337	(+)	27	TTAAAACAGCTCTGGGGTTGTaCCCACCCCAGAGGCCCACGTGGCGGCTAGTACA	81	12013939	1
392	1	(+)	5	TTAAAACAGCTCTgGGGtTGTtCCCACCCcAGAGgCCCACgtGGCGGCTAGtAcaCtGGTAttACGGtACcCTTGT	80	DQ443002 Human coxsackievirus A24 isolate DSO-26/2005 complete genome. len=7461
392		(+)		||||||||||||| ||| ||| ||||||| |||| ||||| ||||||||| | | |||| |||| || |||||	76
392	394941	(+)	26	TTAAAACAGCTCTtGGGgTGTaCCCACCCaAGAGcCCCACagGGCGGCTAGaAatCcGGTAgcACGGgACgCTTGT	101	3206518_x0001_	1
393	1	(+)	5	TTAAAACAGCTCTGGGGTTGTtCCCACCCCAGAGGCCCACGTGGCGGCTAGTACA	59	DQ443002 Human coxsackievirus A24 isolate DSO-26/2005 complete genome. len=7461
393		(+)		||||||||||||||||||||| |||||||||||||||||||||||||||||||||	55
393	358335	(+)	27	TTAAAACAGCTCTGGGGTTGTaCCCACCCCAGAGGCCCACGTGGCGGCTAGTACA	81	144732	3
394	1	(+)	5	TTAAAACAGCTCTGGGGTTGTtCCCACCCCAGAGGCCCACGTGGCGGCTAGTACA	59	DQ443002 Human coxsackievirus A24 isolate DSO-26/2005 complete genome. len=7461
394		(+)		||||||||||||||||||||| |||||||||||||||||||||||||||||||||	55
394	358336	(+)	27	TTAAAACAGCTCTGGGGTTGTaCCCACCCCAGAGGCCCACGTGGCGGCTAGTACA	81	75755	33
395	1	(+)	5	TTAAAACAGCTCTGGGGTTGTtCCCACCCCAGAGGCCCACGTGGCGGCTAGTACA	59	DQ443002 Human coxsackievirus A24 isolate DSO-26/2005 complete genome. len=7461
395		(+)		||||||||||||||||||||| |||||||||||||||||||||||||||||||||	55
395	358339	(+)	27	TTAAAACAGCTCTGGGGTTGTaCCCACCCCAGAGGCCCACGTGGCGGCTAGTACA	81	8611537_x0001_	1
396	1	(+)	5	TTAAAACAGCTCTGGGGTTGTtCCCACCCCAGAGGCCCACGTGGCGGCTAGTACA	59	DQ443002 Human coxsackievirus A24 isolate DSO-26/2005 complete genome. len=7461
396		(+)		||||||||||||||||||||| |||||||||||||||||||||||||||||||||	55
396	358338	(+)	27	TTAAAACAGCTCTGGGGTTGTaCCCACCCCAGAGGCCCACGTGGCGGCTAGTACA	81	387850	1
397	1	(+)	5	TTAAAACAGCTCTGGGGTTGTtCCCACCCCAGAGGCCCACGTGGCGGCTAGTACA	59	DQ443002 Human coxsackievirus A24 isolate DSO-26/2005 complete genome. len=7461
397		(+)		||||||||||||||||||||| |||||||||||||||||||||||||||||||||	55
397	358333	(+)	27	TTAAAACAGCTCTGGGGTTGTaCCCACCCCAGAGGCCCACGTGGCGGCTAGTACA	81	5248282_x0001_	3
398	1	(+)	5	TTAAAACAGCTCTGGGGTTGTtCCCACCCCAGAGGCCCACGTGGCGGCTAGTACA	59	DQ443002 Human coxsackievirus A24 isolate DSO-26/2005 complete genome. len=7461
398		(+)		||||||||||||||||||||| |||||||||||||||||||||||||||||||||	55
398	358340	(+)	27	TTAAAACAGCTCTGGGGTTGTaCCCACCCCAGAGGCCCACGTGGCGGCTAGTACA	81	9937120_x0001_	1
399	1	(+)	5	TTAAAACAGCTCTGGGGTTGTtCCCACCCCAGAGGCCCACGTGGCGGCTAGTACA	59	DQ443002 Human coxsackievirus A24 isolate DSO-26/2005 complete genome. len=7461
399		(+)		||||||||||||||||||||| |||||||||||||||||||||||||||||||||	55
399	358341	(+)	27	TTAAAACAGCTCTGGGGTTGTaCCCACCCCAGAGGCCCACGTGGCGGCTAGTACA	81	10352190	1
400	1	(+)	5	TTAAAACAGCTCTGGGGTTGTtCCCACCCCAGAGGCCCACGTGGCGGCTAGTACA	59	DQ443002 Human coxsackievirus A24 isolate DSO-26/2005 complete genome. len=7461
400		(+)		||||||||||||||||||||| |||||||||||||||||||||||||||||||||	55
400	358342	(+)	27	TTAAAACAGCTCTGGGGTTGTaCCCACCCCAGAGGCCCACGTGGCGGCTAGTACA	81	711490	4
401	1	(+)	5	TTAAAACAGCTCTGGGGTTGTtCCCACCCCAGAGGCCCACGTGGCGGCTAGTACA	59	DQ443002 Human coxsackievirus A24 isolate DSO-26/2005 complete genome. len=7461
401		(+)		||||||||||||||||||||| |||||||||||||||||||||||||||||||||	55
401	358334	(+)	27	TTAAAACAGCTCTGGGGTTGTaCCCACCCCAGAGGCCCACGTGGCGGCTAGTACA	81	30370	825
402	1	(+)	5	TTAAAACAGCTCTGGGGTTGTtCCCACCCCAGAGGCCCACGTGGCGGCTAGTACA	59	DQ443002 Human coxsackievirus A24 isolate DSO-26/2005 complete genome. len=7461
402		(+)		||||||||||||||||||||| |||||||||||||||||||||||||||||||||	55
402	358331	(+)	27	TTAAAACAGCTCTGGGGTTGTaCCCACCCCAGAGGCCCACGTGGCGGCTAGTACA	81	214556	46
403	1	(+)	5	TTAAAACAGCTCTGGGGTTGTtCCCACCCCAGAGGCCCACGTGGCGGCTAGTACA	59	DQ443002 Human coxsackievirus A24 isolate DSO-26/2005 complete genome. len=7461
403		(+)		||||||||||||||||||||| |||||||||||||||||||||||||||||||||	55
403	358332	(+)	27	TTAAAACAGCTCTGGGGTTGTaCCCACCCCAGAGGCCCACGTGGCGGCTAGTACA	81	7045585_x0001_	3
404	1	(+)	5	TTAAAACAGCTCTGGGGTTGTtCCCACCCCAGAGGCCCACGTGGCGGCTAGTACA	59	DQ443002 Human coxsackievirus A24 isolate DSO-26/2005 complete genome. len=7461
404		(+)		||||||||||||||||||||| |||||||||||||||||||||||||||||||||	55
404	358343	(+)	27	TTAAAACAGCTCTGGGGTTGTaCCCACCCCAGAGGCCCACGTGGCGGCTAGTACA	81	12376859	1
405	1	(+)	5	TTAAAACAGCTCTGGGGTTGTtCCCACCCCAGAGGCCCACGTGGCGGCTAGTACA	59	DQ443002 Human coxsackievirus A24 isolate DSO-26/2005 complete genome. len=7461
405		(+)		||||||||||||||||||||| |||||||||||||||||||||||||||||||||	55
405	358326	(+)	27	TTAAAACAGCTCTGGGGTTGTaCCCACCCCAGAGGCCCACGTGGCGGCTAGTACA	81	7908948_x0001_	1
406	1	(+)	5	TTAAAACAGCTCTGGGGTTGTtCCCACCCCAGAgGcCCAcgTGGCGgCtaGTACAcTGgT-ATtAC	69	DQ443002 Human coxsackievirus A24 isolate DSO-26/2005 complete genome. len=7461
406		(+)		||||||||||||||||||||| ||||||||||| | |||..||||| | |||||.|| |-|| ||	66
406	346605	(+)	27	TTAAAACAGCTCTGGGGTTGTaCCCACCCCAGAcGgCCA--TGGCGcCacGTACA-TGtTgATgAC	89	7723106_x0001_	1
407	1	(+)	5	TTAAAACAGCTCTGGGGTTGTtCCCACCCCAGAGGCCCACGTGGCGGCTAGTACA	59	DQ443002 Human coxsackievirus A24 isolate DSO-26/2005 complete genome. len=7461
407		(+)		||||||||||||||||||||| |||||||||||||||||||||||||||||||||	55
407	358324	(+)	27	TTAAAACAGCTCTGGGGTTGTaCCCACCCCAGAGGCCCACGTGGCGGCTAGTACA	81	5532705_x0001_	1
408	1	(+)	5	TTAAAACAGCTCTGGGGTTGTtCCCACCCCAGAGGCCCACGTGGCGGCTAGTACA	59	DQ443002 Human coxsackievirus A24 isolate DSO-26/2005 complete genome. len=7461
408		(+)		||||||||||||||||||||| |||||||||||||||||||||||||||||||||	55
408	358325	(+)	27	TTAAAACAGCTCTGGGGTTGTaCCCACCCCAGAGGCCCACGTGGCGGCTAGTACA	81	31469	31
409	1	(+)	5	TTAAAACAGCTCTGGGGTTGTtCCCACCCCAGAGGCCCACGTGGCGGCTAGTA	57	DQ443002 Human coxsackievirus A24 isolate DSO-26/2005 complete genome. len=7461
409		(+)		||||||||||||||||||||| |||||||||||||||||||||||||||||||	53
409	64197	(+)	28	TTAAAACAGCTCTGGGGTTGTaCCCACCCCAGAGGCCCACGTGGCGGCTAGTA	80	11133535	1
410	1	(+)	5	TTAAAACAGCTCTGGGGTTGTtCCCACCCCAGAGGCCCACGTGGCGGCTAGTACA	59	DQ443002 Human coxsackievirus A24 isolate DSO-26/2005 complete genome. len=7461
410		(+)		||||||||||||||||||||| |||||||||||||||||||||||||||||||||	55
410	358327	(+)	27	TTAAAACAGCTCTGGGGTTGTaCCCACCCCAGAGGCCCACGTGGCGGCTAGTACA	81	2717941_x0001_	1
411	1	(+)	5	TTAAAACAGCTCTGGGGTTGTtCCCACCCCAGAGGCCCACGTGGCGGCTAGTACA	59	DQ443002 Human coxsackievirus A24 isolate DSO-26/2005 complete genome. len=7461
411		(+)		||||||||||||||||||||| |||||||||||||||||||||||||||||||||	55
411	358330	(+)	27	TTAAAACAGCTCTGGGGTTGTaCCCACCCCAGAGGCCCACGTGGCGGCTAGTACA	81	9169946_x0001_	1
412	1	(-)	5	TTAAAACAGCTCTGGGGTTGTtCCCACCCCAGAGGCCCaCGtGGCggcTAGTacAcTgGTATTA	68	DQ443002 Human coxsackievirus A24 isolate DSO-26/2005 complete genome. len=7461
412		(-)		||||||||||||||||||||| |||||||||||||||| || ||| ||||. | | ||||||	64
412	468544	(-)	69	TTAAAACAGCTCTGGGGTTGTaCCCACCCCAGAGGCCCtCGgGGCctaTAGT-gAgTcGTATTA	7	4777171_x0001_	2
413	1	(+)	5	TTAAAACAGCTCTGGGGTTGTtCCCACCCCAGAGGCCCACGTGGCGGCTAGTACA	59	DQ443002 Human coxsackievirus A24 isolate DSO-26/2005 complete genome. len=7461
413		(+)		||||||||||||||||||||| |||||||||||||||||||||||||||||||||	55
413	358328	(+)	27	TTAAAACAGCTCTGGGGTTGTaCCCACCCCAGAGGCCCACGTGGCGGCTAGTACA	81	622463	2
414	1	(+)	5	TTAAAACAGCTCTGGGGTTGTtCCCACCCCAGAGGCCCACGTGGCGGCTAGTACA	59	DQ443002 Human coxsackievirus A24 isolate DSO-26/2005 complete genome. len=7461
414		(+)		||||||||||||||||||||| |||||||||||||||||||||||||||||||||	55
414	358329	(+)	27	TTAAAACAGCTCTGGGGTTGTaCCCACCCCAGAGGCCCACGTGGCGGCTAGTACA	81	9978622_x0001_	2
415	1	(+)	5	TTAAAACAGCTCTGGgGTTGTtCCCACCCCAGaGGCCcACGTGGcGGCTaGtAcaCtGGTATtACGgtACCCTT	78	DQ443002 Human coxsackievirus A24 isolate DSO-26/2005 complete genome. len=7461
415		(+)		||||||||||||||| ||||| |||||||||| |||| |||||| |||| | | | ||||| ||| ||||||	74
415	64146	(+)	28	TTAAAACAGCTCTGGaGTTGTcCCCACCCCAGgGGCCaACGTGGgGGCTgGaAtcCcGGTATgACGtaACCCTT	101	6924256_x0001_	1
416	1	(+)	5	TTAAAACAGCTCTGGGGTTGTtCCCACCCCAGAGGCCCACGTGGCGGCTAGTACA	59	DQ443002 Human coxsackievirus A24 isolate DSO-26/2005 complete genome. len=7461
416		(+)		||||||||||||||||||||| |||||||||||||||||||||||||||||||||	55
416	358345	(+)	27	TTAAAACAGCTCTGGGGTTGTaCCCACCCCAGAGGCCCACGTGGCGGCTAGTACA	81	1188745_x0001_	1
417	1	(+)	5	TTAAAACAGCTCTGGGGTTGTtCCCACCCCAGAGGCCCACGTGGCGGCTAGTACA	59	DQ443002 Human coxsackievirus A24 isolate DSO-26/2005 complete genome. len=7461
417		(+)		||||||||||||||||||||| |||||||||||||||||||||||||||||||||	55
417	358344	(+)	27	TTAAAACAGCTCTGGGGTTGTaCCCACCCCAGAGGCCCACGTGGCGGCTAGTACA	81	7471122_x0001_	1
418	1	(+)	5	TTAAAACAGCTCTGGGGTTGTtCCCACCCCAGAGGCCCACGTGGCGGCTAGTA	57	DQ443002 Human coxsackievirus A24 isolate DSO-26/2005 complete genome. len=7461
418		(+)		||||||||||||||||||||| |||||||||||||||||||||||||||||||	53
418	394538	(+)	27	TTAAAACAGCTCTGGGGTTGTaCCCACCCCAGAGGCCCACGTGGCGGCTAGTA	79	6664152_x0001_	1
419	1	(+)	5	TTAAAACAGCTCTGGGGTTGTtCCCACCCCAGAGGCCCACGTGGCGGCTAGTACA	59	DQ443002 Human coxsackievirus A24 isolate DSO-26/2005 complete genome. len=7461
419		(+)		||||||||||||||||||||| |||||||||||||||||||||||||||||||||	55
419	358357	(+)	27	TTAAAACAGCTCTGGGGTTGTaCCCACCCCAGAGGCCCACGTGGCGGCTAGTACA	81	8968292_x0001_	1
420	1	(+)	5	TTAAAACAGCTCTGGGGTTGTtCCCACCCCAGAGGCCCACGTGGCGGCTAGTACA	59	DQ443002 Human coxsackievirus A24 isolate DSO-26/2005 complete genome. len=7461
420		(+)		||||||||||||||||||||| |||||||||||||||||||||||||||||||||	55
420	358355	(+)	27	TTAAAACAGCTCTGGGGTTGTaCCCACCCCAGAGGCCCACGTGGCGGCTAGTACA	81	1522775_x0001_	5
421	1	(+)	5	TTAAAACAGCTCtGgGGtTGTtCcCACCCCAGAgGCCCACG	45	DQ443002 Human coxsackievirus A24 isolate DSO-26/2005 complete genome. len=7461
421		(+)		|||||||||||| | || ||| | ||||||||| |||||||	41
421	394742	(+)	27	TTAAAACAGCTCcGcGGcTGTaCtCACCCCAGAtGCCCACG	67	13781543	1
422	1	(+)	5	TTAAAACAGCTCTGGGGTTGTtCCCACCCCAGAGGCCCACGTGGCGGCTAGTACA	59	DQ443002 Human coxsackievirus A24 isolate DSO-26/2005 complete genome. len=7461
422		(+)		||||||||||||||||||||| |||||||||||||||||||||||||||||||||	55
422	358356	(+)	27	TTAAAACAGCTCTGGGGTTGTaCCCACCCCAGAGGCCCACGTGGCGGCTAGTACA	81	5964404_x0001_	1
423	1	(+)	5	TTAAAACAGCTCTGGGGtTgTtCCCACCCCAgAGG-CCCAcGtgGCGGcTaGTA	57	DQ443002 Human coxsackievirus A24 isolate DSO-26/2005 complete genome. len=7461
423		(+)		||||||||||||||||| | | ||||||||| |||-||||.| |||| | |||	54
423	314816	(+)	27	TTAAAACAGCTCTGGGGaTtTaCCCACCCCAtAGGaCCCA-GgcGCGGaTtGTA	79	6911374_x0001_	1
424	1	(+)	5	TTAAAACAGCTCTGGGGTTGTtCCCACCCCAGAGGCCCACGTGGCGGCTAGTACA	59	DQ443002 Human coxsackievirus A24 isolate DSO-26/2005 complete genome. len=7461
424		(+)		||||||||||||||||||||| |||||||||||||||||||||||||||||||||	55
424	358358	(+)	27	TTAAAACAGCTCTGGGGTTGTaCCCACCCCAGAGGCCCACGTGGCGGCTAGTACA	81	12089251	1
425	1	(+)	5	TTAAAACAGCTCTGGGGtTGTtCCCACCCCAGAgGCCCACGTgGCgGCtaGtACaCtGGTATtACGgTACCC	76	DQ443002 Human coxsackievirus A24 isolate DSO-26/2005 complete genome. len=7461
425		(+)		||||||||||||||||| ||| ||||||||||| |||||||| || || | || | ||||| ||| |||||	72
425	314752	(+)	27	TTAAAACAGCTCTGGGGcTGTcCCCACCCCAGAcGCCCACGTaGCcGCggGcACtCcGGTATgACGcTACCC	98	2461578_x0001_	1
426	1	(+)	5	TTAAAACAGCTCTGGGGTTGTtCCCACCCCAGAGGCCCACGTGGCGGCTAGTACA	59	DQ443002 Human coxsackievirus A24 isolate DSO-26/2005 complete genome. len=7461
426		(+)		||||||||||||||||||||| |||||||||||||||||||||||||||||||||	55
426	358359	(+)	27	TTAAAACAGCTCTGGGGTTGTaCCCACCCCAGAGGCCCACGTGGCGGCTAGTACA	81	10922748	1
427	1	(+)	5	TTAAAACAGCTCTGGGGTTGTtCCCACCCCAGAGGCCCACGTGGCGGCTAGTACA	59	DQ443002 Human coxsackievirus A24 isolate DSO-26/2005 complete genome. len=7461
427		(+)		||||||||||||||||||||| |||||||||||||||||||||||||||||||||	55
427	358360	(+)	27	TTAAAACAGCTCTGGGGTTGTaCCCACCCCAGAGGCCCACGTGGCGGCTAGTACA	81	352876	2
428	1	(+)	5	TTAAAACAGCTCTGGGGTTGTtCCCACCCCAGAGGCCCACGTGGCGGCTAGTACA	59	DQ443002 Human coxsackievirus A24 isolate DSO-26/2005 complete genome. len=7461
428		(+)		||||||||||||||||||||| |||||||||||||||||||||||||||||||||	55
428	358361	(+)	27	TTAAAACAGCTCTGGGGTTGTaCCCACCCCAGAGGCCCACGTGGCGGCTAGTACA	81	6440302_x0001_	1
429	1	(+)	5	TTAAAACAGCTCTGGGGTTGTtCcCACCCCAGAGGCCCA	43	DQ443002 Human coxsackievirus A24 isolate DSO-26/2005 complete genome. len=7461
429		(+)		||||||||||||||||||||| | |||||||||||||||	39
429	394749	(+)	27	TTAAAACAGCTCTGGGGTTGTcCgCACCCCAGAGGCCCA	65	11144846	1
430	1	(+)	5	TTAAAACAGCTCTGGGGTTGTtCCCACCCCAgAGGCCCaCGTGGcGgCTAgtACACTGGTaTtAcGGtaCCCTTG	79	DQ443002 Human coxsackievirus A24 isolate DSO-26/2005 complete genome. len=7461
430		(+)		||||||||||||||||||||| ||||||||| |||||| ||||| | ||| |||||||| | | || ||||||	75
430	345870	(+)	27	TTAAAACAGCTCTGGGGTTGTaCCCACCCCAcAGGCCCcCGTGGtGtCTAtgACACTGGTgTcAaGGcgCCCTTG	101	1171700_x0001_	1
431	1	(+)	5	TTAAAACAGCTCTGGGGtTGTtCCCAcCcCAGAgGCCCACGtGGCgGCTAGtAcaCtGGtAttACGGtACCCTTG	79	DQ443002 Human coxsackievirus A24 isolate DSO-26/2005 complete genome. len=7461
431		(+)		||||||||||||||||| ||| |||| | |||| ||||||| ||| ||||| | | || | |||| |||||||	75
431	394774	(+)	27	TTAAAACAGCTCTGGGGgTGTaCCCAtCaCAGAaGCCCACGgGGCcGCTAGgAgtCcGGgAgcACGGcACCCTTG	101	623276	1
432	1	(+)	5	TTAAAACAGCTCTGGGGTTGTtCCCACCCCAGAGGCCCACGTGGCGGCTAGTACA	59	DQ443002 Human coxsackievirus A24 isolate DSO-26/2005 complete genome. len=7461
432		(+)		||||||||||||||||||||| |||||||||||||||||||||||||||||||||	55
432	358346	(+)	27	TTAAAACAGCTCTGGGGTTGTaCCCACCCCAGAGGCCCACGTGGCGGCTAGTACA	81	7062412_x0001_	1
433	1	(+)	5	TTAAAACAGCTCTGGGGTTGTtCCCACCCCAGAGGCCCACGTGGCGGCTAGTACA	59	DQ443002 Human coxsackievirus A24 isolate DSO-26/2005 complete genome. len=7461
433		(+)		||||||||||||||||||||| |||||||||||||||||||||||||||||||||	55
433	358349	(+)	27	TTAAAACAGCTCTGGGGTTGTaCCCACCCCAGAGGCCCACGTGGCGGCTAGTACA	81	5537266_x0001_	1
434	1	(+)	5	TTAAAACAGCTCTGGGGTTGTtCCCACCCCAGAGGCCCACGTGGCGGCTAGTACA	59	DQ443002 Human coxsackievirus A24 isolate DSO-26/2005 complete genome. len=7461
434		(+)		||||||||||||||||||||| |||||||||||||||||||||||||||||||||	55
434	394923	(+)	26	TTAAAACAGCTCTGGGGTTGTaCCCACCCCAGAGGCCCACGTGGCGGCTAGTACA	80	2700471_x0001_	1
435	1	(+)	5	TTAAAACAGCTCTGGGGTTGTtCCCACCCCAGAGGCCCACGTGGCGGCTAGTACA	59	DQ443002 Human coxsackievirus A24 isolate DSO-26/2005 complete genome. len=7461
435		(+)		||||||||||||||||||||| |||||||||||||||||||||||||||||||||	55
435	358347	(+)	27	TTAAAACAGCTCTGGGGTTGTaCCCACCCCAGAGGCCCACGTGGCGGCTAGTACA	81	10092090	1
436	1	(+)	5	TTAAAACAGCTCTGGGGTTGTtCCCACCCCAGAGGCCCACGTGGCGGCTAGTACA	59	DQ443002 Human coxsackievirus A24 isolate DSO-26/2005 complete genome. len=7461
436		(+)		||||||||||||||||||||| |||||||||||||||||||||||||||||||||	55
436	358348	(+)	27	TTAAAACAGCTCTGGGGTTGTaCCCACCCCAGAGGCCCACGTGGCGGCTAGTACA	81	2810192_x0001_	1
437	1	(+)	5	TTAAAACAGCTCTGGGGTTGTtCCCACCCCAGAGGCCCACGTGGCGGCTAGTACA	59	DQ443002 Human coxsackievirus A24 isolate DSO-26/2005 complete genome. len=7461
437		(+)		||||||||||||||||||||| |||||||||||||||||||||||||||||||||	55
437	358351	(+)	27	TTAAAACAGCTCTGGGGTTGTaCCCACCCCAGAGGCCCACGTGGCGGCTAGTACA	81	6640085_x0001_	1
438	1	(+)	5	TTAAAACAGCTCTGGGGTTGTtCCCACCCCAGAGGCCCACGTGGCGGCTAGTACA	59	DQ443002 Human coxsackievirus A24 isolate DSO-26/2005 complete genome. len=7461
438		(+)		||||||||||||||||||||| |||||||||||||||||||||||||||||||||	55
438	358350	(+)	27	TTAAAACAGCTCTGGGGTTGTaCCCACCCCAGAGGCCCACGTGGCGGCTAGTACA	81	5236158_x0001_	3
439	1	(+)	5	TTAAAACAGCTCTGGGGTTGTtCCCACCCCAGAgGCCCACGTGGcGGCTAGTACA	59	DQ443002 Human coxsackievirus A24 isolate DSO-26/2005 complete genome. len=7461
439		(+)		||||||||||||||||||||| ||||||||||| |||||||||| ||||||||||	55
439	346049	(+)	27	TTAAAACAGCTCTGGGGTTGTaCCCACCCCAGAaGCCCACGTGGaGGCTAGTACA	81	12561532	1
440	1	(+)	5	TTAAAACAGCTCTGGGGTTGTtCCCACCCCAGAGGCCCACGTGGCGGCTAGTACA	59	DQ443002 Human coxsackievirus A24 isolate DSO-26/2005 complete genome. len=7461
440		(+)		||||||||||||||||||||| |||||||||||||||||||||||||||||||||	55
440	358352	(+)	27	TTAAAACAGCTCTGGGGTTGTaCCCACCCCAGAGGCCCACGTGGCGGCTAGTACA	81	542881	3
441	1	(+)	5	TTAAAACAGCTCTGGGGTTGTtCCCACCCCAGAGGCCCACGTGGCGGCTAGTACA	59	DQ443002 Human coxsackievirus A24 isolate DSO-26/2005 complete genome. len=7461
441		(+)		||||||||||||||||||||| |||||||||||||||||||||||||||||||||	55
441	358353	(+)	27	TTAAAACAGCTCTGGGGTTGTaCCCACCCCAGAGGCCCACGTGGCGGCTAGTACA	81	3570181_x0001_	1
442	1	(+)	5	TTAAAACAGCTCTGGGGTTGTtCCCACCCCAGAGGCCCACGTGGCGGCTAGTACA	59	DQ443002 Human coxsackievirus A24 isolate DSO-26/2005 complete genome. len=7461
442		(+)		||||||||||||||||||||| |||||||||||||||||||||||||||||||||	55
442	358354	(+)	27	TTAAAACAGCTCTGGGGTTGTaCCCACCCCAGAGGCCCACGTGGCGGCTAGTACA	81	1326267_x0001_	2
443	1	(+)	5	TTAAAACAGCTCtGGGGTTGTtCCCaCCCCAGAGGcCcAcGTgGCGGCTAGTAcaCTGGtATtACGGTACCCTTG	79	DQ443002 Human coxsackievirus A24 isolate DSO-26/2005 complete genome. len=7461
443		(+)		|||||||||||| |||||||| ||| ||||||||| | | || |||||||||| |||| || ||||||||||||	75
443	315781	(+)	27	TTAAAACAGCTCgGGGGTTGTaCCCgCCCCAGAGGtCtAaGTcGCGGCTAGTAggCTGGcATcACGGTACCCTTG	101	7088308_x0001_	1
444	1	(+)	5	TTAAAACAGCTCTGGGGtTGTtCCCACCCCAGAgGCCCACGTGGcGgCTaGtACaCtgGTATTaCGGtaCcCTTG	79	DQ443002 Human coxsackievirus A24 isolate DSO-26/2005 complete genome. len=7461
444		(+)		||||||||||||||||| ||| ||||||||||| |||||||||| | || | || | ||||| ||| | ||||	75
444	309092	(+)	27	TTAAAACAGCTCTGGGGcTGTaCCCACCCCAGAtGCCCACGTGGgGcCTtGcACtCccGTATTcCGGacCgCTTG	101	2793760_x0001_	1
445	1	(+)	5	TTAAAACAGCTCTGGGGTTGTtCCCACCCCAGAGGCCCACGtGGCGGCTAGTAC	58	DQ443002 Human coxsackievirus A24 isolate DSO-26/2005 complete genome. len=7461
445		(+)		||||||||||||||||||||| ||||||||||||||||||| ||||||||||||	54
445	315924	(+)	27	TTAAAACAGCTCTGGGGTTGTaCCCACCCCAGAGGCCCACGgGGCGGCTAGTAC	80	1038451_x0001_	1
446	1	(+)	5	TTAAAACAGCTCTGGGGtTGTtCCCACcCCAGAGGCCcACGTGGcGgctAGTAcaCtGGTATtACGgTACCCTTG	79	DQ443002 Human coxsackievirus A24 isolate DSO-26/2005 complete genome. len=7461
446		(+)		||||||||||||||||| ||| ||||| ||||||||| |||||| | |||| | ||||| ||| ||||||||	75
446	335671	(+)	27	TTAAAACAGCTCTGGGGgTGTaCCCACgCCAGAGGCCgACGTGGaGcggAGTAtgCcGGTATcACGtTACCCTTG	101	2368206_x0001_	1
447	1	(-)	5	TTAAAACAGCTCTGGGGTTGTTCCCACCCCaGAGGCCcA	43	DQ443002 Human coxsackievirus A24 isolate DSO-26/2005 complete genome. len=7461
447		(-)		|||||||||||||||||||||||||||||| |||||| |	39
447	495113	(-)	60	TTAAAACAGCTCTGGGGTTGTTCCCACCCCgGAGGCCtA	22	2806894_x0001_	6
448	1	(+)	5	TTAAAACAGCTCTGgGGTTGTtCcCACcCCAGAGGcCCACGtGGCGgCTAGTacaCTGGTATtACGGTaCCCTTG	79	DQ443002 Human coxsackievirus A24 isolate DSO-26/2005 complete genome. len=7461
448		(+)		|||||||||||||| |||||| | ||| ||||||| ||||| |||| ||||| ||||||| ||||| ||||||	75
448	392822	(+)	27	TTAAAACAGCTCTGaGGTTGTaCgCACgCCAGAGGtCCACGgGGCGaCTAGTgatCTGGTATcACGGTgCCCTTG	101	4668200_x0001_	1
449	1	(-)	5	TTAAAACAGCTCTGGGGTTGTtCCCACCCCaGAGGCCcA	43	DQ443002 Human coxsackievirus A24 isolate DSO-26/2005 complete genome. len=7461
449		(-)		||||||||||||||||||||| |||||||| |||||| |	39
449	495116	(-)	60	TTAAAACAGCTCTGGGGTTGTgCCCACCCCgGAGGCCtA	22	7676005_x0001_	1
450	1	(-)	5	TTAAAACAGCTCTGGGGTTGTtCCCACCCCaGAGGCCcA	43	DQ443002 Human coxsackievirus A24 isolate DSO-26/2005 complete genome. len=7461
450		(-)		||||||||||||||||||||| |||||||| |||||| |	39
450	495115	(-)	60	TTAAAACAGCTCTGGGGTTGTgCCCACCCCgGAGGCCtA	22	1487063_x0001_	1
451	1	(-)	5	TTAAAACAGCTCTGGGGTTGTtCCCACCCCAGAGGCCCaC-GtGGCggcTAGTacAcTgGTATTA	68	DQ443002 Human coxsackievirus A24 isolate DSO-26/2005 complete genome. len=7461
451		(-)		||||||||||||||||||||| |||||||||||||||| |-| ||| ||||. | | ||||||	65
451	495049	(-)	70	TTAAAACAGCTCTGGGGTTGTaCCCACCCCAGAGGCCCcCgGaGGCctaTAGT-gAgTcGTATTA	7	1405623_x0001_	1
452	1	(-)	5	TTAAAACAGCTCTGGGGtTGTtCCCaCCCCaGAGGCCcA	43	DQ443002 Human coxsackievirus A24 isolate DSO-26/2005 complete genome. len=7461
452		(-)		||||||||||||||||| ||| ||| |||| |||||| |	39
452	495100	(-)	60	TTAAAACAGCTCTGGGGcTGTaCCCcCCCCgGAGGCCtA	22	6978711_x0001_	1
453	1	(+)	5	TTAAAAcAGCTCTGGGGTTGTtCCCACCCCAGAGGCCCACGTGGCGGCTAGTACA	59	DQ443002 Human coxsackievirus A24 isolate DSO-26/2005 complete genome. len=7461
453		(+)		|||||| |||||||||||||| |||||||||||||||||||||||||||||||||	55
453	321726	(+)	27	TTAAAAaAGCTCTGGGGTTGTaCCCACCCCAGAGGCCCACGTGGCGGCTAGTACA	81	11264066	1
454	1	(-)	5	TTAAAACAGCTCTGGGGTTGTtCCCaCCCCaGAGGCCcA	43	DQ443002 Human coxsackievirus A24 isolate DSO-26/2005 complete genome. len=7461
454		(-)		||||||||||||||||||||| ||| |||| |||||| |	39
454	495029	(-)	60	TTAAAACAGCTCTGGGGTTGTcCCCgCCCCgGAGGCCtA	22	9583418_x0001_	1
455	1	(+)	5	TTAAAACAGCTCTGGGGtTGTtCCCACCcCAgaGGcCCACGTGGCGGcTAGTaCactGGtaTtACGGtACCCTTG	79	DQ443002 Human coxsackievirus A24 isolate DSO-26/2005 complete genome. len=7461
455		(+)		||||||||||||||||| ||| |||||| || || ||||||||||| |||| | || | |||| |||||||	75
455	73301	(+)	27	TTAAAACAGCTCTGGGGaTGTaCCCACCgCAacGGaCCACGTGGCGGaTAGTgCtgcGGagTcACGGaACCCTTG	101	9437206_x0001_	1
456	1	(+)	5	TTAAAACAGCTcTGGGGTTgTtCcCaCCCCAGAGGcCcaCgTGGCGgcTaGtaCaCtgGTaTtACGG	71	DQ443002 Human coxsackievirus A24 isolate DSO-26/2005 complete genome. len=7461
456		(+)		||||||||||| ||||||| | | | ||||||||| | | ||||| | | | | || | ||||	67
456	73275	(+)	27	TTAAAACAGCTtTGGGGTTcTaCaCcCCCCAGAGGaCtcCaTGGCGcgTcGgcCtCgcGTcTaACGG	93	8365068_x0001_	1
457	1	(-)	5	TTAAAACAGCTCTGGGGTTgTtCCCACCCCaGAGGCCcA	43	DQ443002 Human coxsackievirus A24 isolate DSO-26/2005 complete genome. len=7461
457		(-)		||||||||||||||||||| | |||||||| |||||| |	39
457	495122	(-)	60	TTAAAACAGCTCTGGGGTTtTaCCCACCCCgGAGGCCtA	22	7241833_x0001_	1
458	1	(+)	5	TTAAAACAGCTCTGGGGtTGTTcCCACCCCagaGGCcCACGtgGCGGCtaGtaCaCtGGTaTTaCGGTaCCC	76	DQ443002 Human coxsackievirus A24 isolate DSO-26/2005 complete genome. len=7461
458		(+)		||||||||||||||||| |||| ||||||| ||| |||| ||||| | | | ||| || |||| |||	72
458	336010	(+)	27	TTAAAACAGCTCTGGGGgTGTTgCCACCCCcccGGCgCACGgcGCGGCgcGgcCtCcGGTcTTcCGGTcCCC	98	4211977_x0001_	1
459	1	(+)	5	TTAAAACAGCTCTGGGGtTGTTCCCaCCCCAGAgGcCCACGTGGCgGCtAgTaCaCTgGTATtACGGTacCCTTG	79	DQ443002 Human coxsackievirus A24 isolate DSO-26/2005 complete genome. len=7461
459		(+)		||||||||||||||||| ||||||| ||||||| | ||||||||| || | | | || |||| ||||| |||||	75
459	336005	(+)	27	TTAAAACAGCTCTGGGGgTGTTCCCcCCCCAGAaGaCCACGTGGCcGCcAcTcCtCTcGTATcACGGTtgCCTTG	101	11843461	1
460	1	(+)	5	TTAAAACAGCTCtGGgGTtGTtCCCaC-CCcAGaGgCCCAcGtGGCGgcTAgTACaCtgGTATtAcGgTACCCTTG	79	DQ443002 Human coxsackievirus A24 isolate DSO-26/2005 complete genome. len=7461
460		(+)		|||||||||||| || || || ||| |-|| ||.| |||| | |||| || ||| | |||| | | ||||||||	76
460	73237	(+)	27	TTAAAACAGCTCaGGtGTcGTaCCCcCtCCtAG-GtCCCAaGaGGCGctTAtTACtCcaGTATgAaGaTACCCTTG	101	13749745	1
461	1	(+)	5	TTAAAACAGCTCTGGGGtTgTtCCCA-CCCCAgAGGCCCaCgtGGcGGctAGtACAC	60	DQ443002 Human coxsackievirus A24 isolate DSO-26/2005 complete genome. len=7461
461		(+)		||||||||||||||||| | | ||||-||||| |||||| | || || ||.||||	57
461	336084	(+)	27	TTAAAACAGCTCTGGGGgTtTaCCCAcCCCCAaAGGCCCcCcgGGgGGggAG-ACAC	82	8726565_x0001_	1
462	1	(+)	5	TTAAAACAGCTCTGGGGtTgTtCCCACCCCaGAGGcCCaCgtGGcGG	51	DQ443002 Human coxsackievirus A24 isolate DSO-26/2005 complete genome. len=7461
462		(+)		||||||||||||||||| | | |||||||| |||| || | || ||	47
462	336087	(+)	27	TTAAAACAGCTCTGGGGgTtTaCCCACCCCcGAGGgCCgCccGGgGG	73	6641349_x0001_	1
463	1	(+)	5	TTAAAACAGCTCTGGGGtTgTtCCCACCCCaGAGGCCCACgTGGcGGCTAGTACaCtGgtAttACGGtACCCTTG	79	DQ443002 Human coxsackievirus A24 isolate DSO-26/2005 complete genome. len=7461
463		(+)		||||||||||||||||| | | |||||||| ||||||||| ||| ||||||||| | | | |||| |||||||	75
463	336086	(+)	27	TTAAAACAGCTCTGGGGgTtTaCCCACCCCcGAGGCCCACcTGGgGGCTAGTACgCcGcgAgcACGGgACCCTTG	101	6464560_x0001_	1
464	1	(+)	5	TTAAAACAGCTCTGGGGtTgTtCCCA--CCCCaGaGgCCCaC-GtGGCGG	51	DQ443002 Human coxsackievirus A24 isolate DSO-26/2005 complete genome. len=7461
464		(+)		||||||||||||||||| | | ||||--|||| | | ||| |-| |||||	50
464	336085	(+)	27	TTAAAACAGCTCTGGGGgTtTaCCCAccCCCCcGgGcCCCcCaGgGGCGG	76	13835635	1
465	1	(+)	5	TTAAAACAGCTCTGGGGTTGTtCCCACCCCAGAGGCCCACGTGGCGGCTAGTACA	59	DQ443002 Human coxsackievirus A24 isolate DSO-26/2005 complete genome. len=7461
465		(+)		||||||||||||||||||||| |||||||||||||||||||||||||||||||||	55
465	73442	(+)	27	TTAAAACAGCTCTGGGGTTGTaCCCACCCCAGAGGCCCACGTGGCGGCTAGTACA	81	13331050	1
466	1	(+)	5	TTAAAACAGCTCT-GGGGTTGTtCCCACCCCAGAGGCCCACGTGGCGGCTAGTACA	59	DQ443002 Human coxsackievirus A24 isolate DSO-26/2005 complete genome. len=7461
466		(+)		|||||||||||||-|||||||| |||||||||||||||||||||||||||||||||	56
466	336042	(+)	27	TTAAAACAGCTCTgGGGGTTGTaCCCACCCCAGAGGCCCACGTGGCGGCTAGTACA	82	6380732_x0001_	1
467	1	(+)	5	TTAAAACAGCTCTGGGGtTG-TTCCcACCCCagAGgCCC	42	DQ443002 Human coxsackievirus A24 isolate DSO-26/2005 complete genome. len=7461
467		(+)		||||||||||||||||| ||-|||| ||||| || |||	39
467	336017	(+)	27	TTAAAACAGCTCTGGGGgTGtTTCCaACCCCcaAGcCCC	65	12106017	1
468	1	(+)	5	TTAAAACAGCTCTGGGGtTG-TTCCCaCCCCagAGgCCCaCGtGGcGGC	52	DQ443002 Human coxsackievirus A24 isolate DSO-26/2005 complete genome. len=7461
468		(+)		||||||||||||||||| ||-||||| |||| || ||| || || |||	49
468	336020	(+)	27	TTAAAACAGCTCTGGGGgTGtTTCCCcCCCCcaAGcCCCcCGcGGgGGC	75	297167	1
469	1	(+)	5	TTAAAACAGCTCTGGGGtTGTTcCCACCCCAGAgGCCCACgTGGCGGCtaGTACaCTGGTATTACgGTACCcTT	78	DQ443002 Human coxsackievirus A24 isolate DSO-26/2005 complete genome. len=7461
469		(+)		||||||||||||||||| |||| |||||||||| |||||| ||||||| |||| |||||||||| ||||| ||	74
469	336018	(+)	27	TTAAAACAGCTCTGGGGgTGTTtCCACCCCAGAaGCCCACcTGGCGGCccGTACgCTGGTATTACcGTACCtTT	100	7761546_x0001_	1
470	1	(-)	5	TTAAAACAGCTCTGGGGTTGTtCCCACCCCAGAGGCCCACGTGGCGGCtAGTAC	58	DQ443002 Human coxsackievirus A24 isolate DSO-26/2005 complete genome. len=7461
470		(-)		||||||||||||||||||||| ||||||||||||||||||||||||||.|||||	54
470	495240	(-)	83	TTAAAACAGCTCTGGGGTTGTaCCCACCCCAGAGGCCCACGTGGCGGC-AGTAC	31	1866241_x0001_	1
471	1	(+)	5	TTAAAACAGCTCTGGGGtTGTTCCCaCCCC-AgAGGCCCACgtGGcGG	51	DQ443002 Human coxsackievirus A24 isolate DSO-26/2005 complete genome. len=7461
471		(+)		||||||||||||||||| ||||||| ||||-| |||||||| || ||	48
471	336004	(+)	27	TTAAAACAGCTCTGGGGgTGTTCCCcCCCCaAaAGGCCCACagGGgGG	74	7800842_x0001_	1
472	1	(+)	5	TTAAAACAGCTCTGGGGtTGTTCcCACCCCAGAGgCCCACgtGgCGG	51	DQ443002 Human coxsackievirus A24 isolate DSO-26/2005 complete genome. len=7461
472		(+)		||||||||||||||||| ||||| |||||||||| ||||| | |||	47
472	335961	(+)	27	TTAAAACAGCTCTGGGGgTGTTCaCACCCCAGAGaCCCACcgGcCGG	73	6847710_x0001_	1
473	1	(-)	5	TTAAAACAGCTCTGGGGTTGTtCCCACCCCAGAGGCCCaCGtGGCggcTAGTacAcTgGTATTA	68	DQ443002 Human coxsackievirus A24 isolate DSO-26/2005 complete genome. len=7461
473		(-)		||||||||||||||||||||| |||||||||||||||| || ||| ||||. | | ||||||	64
473	469238	(-)	69	TTAAAACAGCTCTGGGGTTGTaCCCACCCCAGAGGCCCgCGgGGCctaTAGT-gAgTcGTATTA	7	12886415	1
474	1	(+)	5	TTAAAACAGCTCT-GGGGTTgTtCC-CACCCCAgAggCcCaCGtgGCGGCtAG	55	DQ443002 Human coxsackievirus A24 isolate DSO-26/2005 complete genome. len=7461
474		(+)		|||||||||||||-|||||| | ||-||||||| | | | || ||||| ||	53
474	336095	(+)	27	TTAAAACAGCTCTgGGGGTTtTaCCaCACCCCAcAaaCaCcCGcaGCGGCgAG	79	13048009	1
475	1	(+)	5	TTAAAACAGCTCTGGGGtTGTtCCCaCCCCAGAGGcCCACGTGGCgGCTAGTacaCtGGTATtACGGtAcCCTTG	79	DQ443002 Human coxsackievirus A24 isolate DSO-26/2005 complete genome. len=7461
475		(+)		||||||||||||||||| ||| ||| ||||||||| ||||||||| |||||| | ||||| |||| | |||||	75
475	335722	(+)	27	TTAAAACAGCTCTGGGGgTGTaCCCcCCCCAGAGGaCCACGTGGCaGCTAGTcatCcGGTATcACGGcAaCCTTG	101	8079581_x0001_	1
476	1	(+)	5	TTAAAACAGCTCTGGGGtTGTt--CCCaCCCCAgAGGCCCaCgtGGcGG	51	DQ443002 Human coxsackievirus A24 isolate DSO-26/2005 complete genome. len=7461
476		(+)		||||||||||||||||| ||| --||| |||||.|||||| | || ||	49
476	335732	(+)	27	TTAAAACAGCTCTGGGGgTGTaccCCCcCCCCA-AGGCCCcCccGGgGG	74	10750598	1
477	1	(+)	5	TTAAAACAGCTCTGGGGtTGTtCCCaCCCCAGAGGCcCACGtgGcGGCTAGtAC-aCTGGtATtAcGgTaCCCTTG	79	DQ443002 Human coxsackievirus A24 isolate DSO-26/2005 complete genome. len=7461
477		(+)		||||||||||||||||| ||| ||| |||||||||| |||| | |||||| ||- ||||.|| | | | ||||||	76
477	335731	(+)	27	TTAAAACAGCTCTGGGGgTGTaCCCcCCCCAGAGGCgCACGacGaGGCTAGaACtcCTGG-ATcAtGaTcCCCTTG	101	11000147	1
478	1	(-)	5	TTAAAaCAGCTCTGgGGTTGTTCCCACCCCAGAGGCCCACGT--GGcGgC--TAGTacAcTgGTATTA	68	DQ443002 Human coxsackievirus A24 isolate DSO-26/2005 complete genome. len=7461
478		(-)		||||| |||||||| |||||||||||||||||||||||||||--|| | |--||||. | | ||||||	68
478	469358	(-)	73	TTAAAcCAGCTCTGtGGTTGTTCCCACCCCAGAGGCCCACGTccGGgGcCtaTAGT-gAgTcGTATTA	7	9970521_x0001_	1
479	1	(+)	5	TTAAAACAGCTCTGGGGtTGTtCCCaCCCCAgAGGCCCaCGtGGCgGC	52	DQ443002 Human coxsackievirus A24 isolate DSO-26/2005 complete genome. len=7461
479		(+)		||||||||||||||||| ||| ||| ||||| ||||||.|| ||| ||	48
479	335717	(+)	27	TTAAAACAGCTCTGGGGgTGTaCCCcCCCCAaAGGCCC-CGcGGCcGC	73	12932637	1
480	1	(+)	5	TTAAAACAGCTCTGGGGtTGTtCCCaCCCCAgAGGCCCACGtGGCGGCTaGTACaCtgGtATtACGGtACCCT	77	DQ443002 Human coxsackievirus A24 isolate DSO-26/2005 complete genome. len=7461
480		(+)		||||||||||||||||| ||| ||| ||||| ||||||||| ||||||| |||| | | || |||| |||||	73
480	335718	(+)	27	TTAAAACAGCTCTGGGGgTGTaCCCcCCCCAcAGGCCCACGcGGCGGCTcGTACtCccGgATcACGGgACCCT	99	2785834_x0001_	1
481	1	(+)	5	TTAAAACAGCTCTGGGGtTGTt--CCCaCCCCAGAG	38	DQ443002 Human coxsackievirus A24 isolate DSO-26/2005 complete genome. len=7461
481		(+)		||||||||||||||||| ||| --||| ||||||||	36
481	335734	(+)	27	TTAAAACAGCTCTGGGGgTGTaccCCCcCCCCAGAG	62	345820	1
482	1	(-)	5	TTAAAACAGCTCTGGGGTTGTtCCCACCCCAGAGGCCCaCGTGG	48	DQ443002 Human coxsackievirus A24 isolate DSO-26/2005 complete genome. len=7461
482		(-)		||||||||||||||||||||| |||||||||||||||| |||||	44
482	294338	(-)	63	TTAAAACAGCTCTGGGGTTGTgCCCACCCCAGAGGCCCcCGTGG	20	795439	1
483	1	(+)	5	TTAAAACAGCTCTGGGGtTGTtCCCACcCCAGaGGCCCACGTGgCGGCTagTACaCtGG	63	DQ443002 Human coxsackievirus A24 isolate DSO-26/2005 complete genome. len=7461
483		(+)		||||||||||||||||| ||| ||||| |||| |||||||||| ||||| ||| | ||	59
483	335695	(+)	27	TTAAAACAGCTCTGGGGgTGTaCCCACtCCAGcGGCCCACGTGcCGGCTcaTACtCcGG	85	10547717	1
484	1	(+)	5	TTAAAACAGCTCTGGGGtTGTtCCCACcCCAGaGGCCCACGTGGCGGCTAGTAcaCTGGTATtACgGTACCCTT	78	DQ443002 Human coxsackievirus A24 isolate DSO-26/2005 complete genome. len=7461
484		(+)		||||||||||||||||| ||| ||||| |||| |||||||||||||||||||| ||||||| || ||||||||	74
484	335674	(+)	27	TTAAAACAGCTCTGGGGgTGTaCCCACgCCAGcGGCCCACGTGGCGGCTAGTAatCTGGTATaACcGTACCCTT	100	6263548_x0001_	1
485	1	(+)	5	TTAAAACAGCTCTGGGGtTGTtCCCaCCCCagAgGCCCACgTGGCGGcTAGtACaCtGgtATtACggtACCCTT	78	DQ443002 Human coxsackievirus A24 isolate DSO-26/2005 complete genome. len=7461
485		(+)		||||||||||||||||| ||| ||| |||| | |||||| |||||| ||| || | | || || ||||||	74
485	335733	(+)	27	TTAAAACAGCTCTGGGGgTGTaCCCcCCCCccAcGCCCACcTGGCGGgTAGgACtCcGccATcACccgACCCTT	100	13837071	1
486	1	(+)	5	TTAAAACAGCTCTGGGGtTGTtCCCaCCCCaG-AGGCCCaCGtgGCGGC	52	DQ443002 Human coxsackievirus A24 isolate DSO-26/2005 complete genome. len=7461
486		(+)		||||||||||||||||| ||| ||| |||| |-||||||.|| |||||	49
486	335736	(+)	27	TTAAAACAGCTCTGGGGgTGTaCCCcCCCCcGaAGGCCC-CGccGCGGC	74	7414119_x0001_	1
487	1	(+)	5	TTAAAACAGCTCTGGGGtTGTt-CCCaCCCCagaGGCCCaCGtGGCGG	51	DQ443002 Human coxsackievirus A24 isolate DSO-26/2005 complete genome. len=7461
487		(+)		||||||||||||||||| ||| -||| |||| |||||.|| |||||	48
487	335735	(+)	27	TTAAAACAGCTCTGGGGgTGTacCCCcCCCCcccGGCCC-CGcGGCGG	73	11887401	1
488	1	(+)	5	TTAAAACAGCTCTGGGGtTGTT--CCCaCCCCAgaGGCC--CACGtGGcGG	51	DQ443002 Human coxsackievirus A24 isolate DSO-26/2005 complete genome. len=7461
488		(+)		||||||||||||||||| ||||--||| ||||| ||||--|||| || ||	51
488	335960	(+)	27	TTAAAACAGCTCTGGGGgTGTTacCCCcCCCCAccGGCCacCACGgGGgGG	77	2168332_x0001_	1
489	1	(+)	5	TTAAAACAGCTCTGGGGtTGTtCCCACCCCagaGGCCCACgT-GgCGGC	52	DQ443002 Human coxsackievirus A24 isolate DSO-26/2005 complete genome. len=7461
489		(+)		||||||||||||||||| ||| |||||||| ||||||| |-| ||||	49
489	335953	(+)	27	TTAAAACAGCTCTGGGGgTGTgCCCACCCCcacGGCCCACcTaGcCGGC	75	5861064_x0001_	1
490	1	(+)	5	TTAAAACAGCTCTGGGGTTGTtCCCACCCCAGAGGCCCACGTGGCGGCTAGTACA	59	DQ443002 Human coxsackievirus A24 isolate DSO-26/2005 complete genome. len=7461
490		(+)		||||||||||||||||||||| |||||||||||||||||||||||||||||||||	55
490	304552	(+)	27	TTAAAACAGCTCTGGGGTTGTaCCCACCCCAGAGGCCCACGTGGCGGCTAGTACA	81	9008110_x0001_	1
491	1	(+)	5	TTAAAACAGCTCTGGGGTtGTtCCCACcCCAgAGgCCCACGtGGCGGCtAGTaCaCtggTATtACGgTACCCtTG	79	DQ443002 Human coxsackievirus A24 isolate DSO-26/2005 complete genome. len=7461
491		(+)		|||||||||||||||||| || ||||| ||| || |||||| |||||| ||| | | ||| ||| ||||| ||	75
491	304519	(+)	27	TTAAAACAGCTCTGGGGTgGTaCCCACaCCAcAGtCCCACGcGGCGGCcAGTtCtCaaaTATcACGtTACCCgTG	101	7587667_x0001_	1
492	1	(+)	5	TTAAAACAGCTCTGGGGtTGTTcCCA--CCCCAgAGGCCC	42	DQ443002 Human coxsackievirus A24 isolate DSO-26/2005 complete genome. len=7461
492		(+)		||||||||||||||||| |||| |||--|||||.||||||	40
492	335959	(+)	27	TTAAAACAGCTCTGGGGgTGTTaCCAccCCCCA-AGGCCC	65	6863247_x0001_	1
493	1	(+)	5	TTAAAACAGCTCTGGGGtTGTtCCcACCCCAGAGGCCCACGTGgCGGCTAGtaCaCtGgtATtacGGTACCCTT	78	DQ443002 Human coxsackievirus A24 isolate DSO-26/2005 complete genome. len=7461
493		(+)		||||||||||||||||| ||| || |||||||||||||||||| ||||||| | | | || |||||||||	74
493	335765	(+)	27	TTAAAACAGCTCTGGGGgTGTaCCtACCCCAGAGGCCCACGTGcCGGCTAGgcCtCcGcaATccaGGTACCCTT	100	2646786_x0001_	1
494	1	(+)	5	TTAAAACAGCTCTGGGGtTGTtCcCAcCcCAGAGGCcCACGTGGCgGcTAGTACACtgGTATtACGGTA	73	DQ443002 Human coxsackievirus A24 isolate DSO-26/2005 complete genome. len=7461
494		(+)		||||||||||||||||| ||| | || | ||||||| |||||||| | |||||||| |||| ||||||	69
494	335825	(+)	27	TTAAAACAGCTCTGGGGgTGTaCtCAaCaCAGAGGCaCACGTGGCaGgTAGTACACccGTATcACGGTA	95	10386564	1
495	1	(-)	5	TTAAAACAGCTCTGGGGTTGTTCCCACCCCAGAGGCCCACGtGGcGgC--TAGTacAcTgGTATTA	68	DQ443002 Human coxsackievirus A24 isolate DSO-26/2005 complete genome. len=7461
495		(-)		||||||||||||||||||||||||||||||||||||||||| || | |--||||. | | ||||||	66
495	469271	(-)	71	TTAAAACAGCTCTGGGGTTGTTCCCACCCCAGAGGCCCACGcGGgGcCtaTAGT-gAgTcGTATTA	7	6246136_x0001_	2
496	1	(+)	5	TTAAAACAGCTCTGGGGtTGTtCCcACCCcAGAGGCCCaCGTGGCGgCTAGTACaCtgGTATtACGGtACCcTT	78	DQ443002 Human coxsackievirus A24 isolate DSO-26/2005 complete genome. len=7461
496		(+)		||||||||||||||||| ||| || |||| |||||||| ||||||| ||||||| | |||| |||| ||| ||	74
496	335762	(+)	27	TTAAAACAGCTCTGGGGgTGTaCCgACCCtAGAGGCCCtCGTGGCGtCTAGTACtCccGTATcACGGaACCgTT	100	6411730_x0001_	1
497	1	(-)	5	TTAAAACAGCTCTGGGGTTGTTCCCACCCCAGAGGCCCACGtGGcGgC--TAGTacAcTgGTATTA	68	DQ443002 Human coxsackievirus A24 isolate DSO-26/2005 complete genome. len=7461
497		(-)		||||||||||||||||||||||||||||||||||||||||| || | |--||||. | | ||||||	66
497	469270	(-)	71	TTAAAACAGCTCTGGGGTTGTTCCCACCCCAGAGGCCCACGcGGgGcCtaTAGT-gAgTcGTATTA	7	4541157_x0001_	1
498	1	(+)	5	TTAAAACAGCTCTGGGGtTGTtCCcACCCCAGAGgCCCaCGtGgCGGCtaGTACaCtgGTATtACGGtACCCTTG	79	DQ443002 Human coxsackievirus A24 isolate DSO-26/2005 complete genome. len=7461
498		(+)		||||||||||||||||| ||| || ||||||||| ||| || | |||| |||| | |||| |||| |||||||	75
498	335751	(+)	27	TTAAAACAGCTCTGGGGgTGTaCCgACCCCAGAGaCCCcCGcGtCGGCgcGTACtCctGTATcACGGcACCCTTG	101	13649150	1
499	1	(+)	5	TTAAAACAGCTCTGGGGtTgTtCCCaCCCCagAGGCCCaCgTGG	48	DQ443002 Human coxsackievirus A24 isolate DSO-26/2005 complete genome. len=7461
499		(+)		||||||||||||||||| | | ||| |||| |||||| | |||	44
499	336089	(+)	27	TTAAAACAGCTCTGGGGgTtTaCCCcCCCCccAGGCCCcCcTGG	70	13054309	1
500	1	(+)	5	TTAAAACAGCTCT-GGGGTTgTT--CCCaCCCCAgAGGCcCACG---tGGCGGC	52	DQ443002 Human coxsackievirus A24 isolate DSO-26/2005 complete genome. len=7461
500		(+)		|||||||||||||-|||||| ||--||| ||||| |||| ||||--- ||||||	54
500	336099	(+)	27	TTAAAACAGCTCTgGGGGTTtTTccCCCcCCCCAcAGGCaCACGccccGGCGGC	80	12479859	1
501	1	(+)	5	TTAAAACAGCTCTGGGGtTgTTcCCA-CCCC-AGaGG-CCCaCGtGGC	49	DQ443002 Human coxsackievirus A24 isolate DSO-26/2005 complete genome. len=7461
501		(+)		||||||||||||||||| | || |||-||||-|| ||-||| || |||	48
501	336096	(+)	27	TTAAAACAGCTCTGGGGgTtTTaCCAcCCCCaAGgGGcCCCtCGgGGC	74	8050172_x0001_	1
502	1	(+)	5	TTAAAACAGCTCTGGGGTTGTtCCCACCCCAGAGGCCCACGTGGCGGCTAGTACAcTgGtATTAC	69	DQ443002 Human coxsackievirus A24 isolate DSO-26/2005 complete genome. len=7461
502		(+)		||||||||||||||||||||| |||||||||||||||||||||||||||||||||.| |.|||||	65
502	393663	(+)	27	TTAAAACAGCTCTGGGGTTGTaCCCACCCCAGAGGCCCACGTGGCGGCTAGTACA-TcG-ATTAC	89	11241410	1
503	1	(+)	5	TTAAAACAGCTCTgGGgTTGTtCcCACcCCAGAGGCccACGTGgCGGCTaGTACaCtGGtATtAcGGTACCCTTG	79	DQ443002 Human coxsackievirus A24 isolate DSO-26/2005 complete genome. len=7461
503		(+)		||||||||||||| || |||| | ||| |||||||| ||||| ||||| |||| | || || | ||||||||||	75
503	308949	(+)	27	TTAAAACAGCTCTtGGaTTGTaCtCACgCCAGAGGCgaACGTGcCGGCTgGTACtCcGGgATcAaGGTACCCTTG	101	8229641_x0001_	1
504	1	(+)	5	TTAAAACAGCTCTGGgGtTGTtCCCACcCCAGAGGcCCACG	45	DQ443002 Human coxsackievirus A24 isolate DSO-26/2005 complete genome. len=7461
504		(+)		||||||||||||||| | ||| ||||| ||||||| |||||	41
504	308969	(+)	27	TTAAAACAGCTCTGGcGgTGTaCCCACgCCAGAGGaCCACG	67	3884877_x0001_	1
505	1	(+)	5	TTAAAACAGCTCTGGGGTTGTTCCCACCCCAGAGGCCCAC	44	DQ443002 Human coxsackievirus A24 isolate DSO-26/2005 complete genome. len=7461
505		(+)		||||||||||||||||||||||||||||||||||||||||	40
505	316235	(+)	27	TTAAAACAGCTCTGGGGTTGTTCCCACCCCAGAGGCCCAC	66	14073829	1
506	1	(+)	5	TTAAAACAGCTCTGGGGTtGTtCCCACCcCAgAGgCCCACGTGGCgGCTAGtaCACT--GGtATtACGgTACCCTTG	79	DQ443002 Human coxsackievirus A24 isolate DSO-26/2005 complete genome. len=7461
506		(+)		|||||||||||||||||| || |||||| || || |||||||||| |||||..||||--|| || ||| ||||||||	77
506	393159	(+)	27	TTAAAACAGCTCTGGGGTcGTaCCCACCaCAcAGtCCCACGTGGCtGCTAG--CACTgcGGcATcACGtTACCCTTG	101	4716946_x0001_	1
507	1	(+)	5	TTAAAACAgCTCTGGGGTTGTtCCCAcCCCaGAGGCCCACGtGGCGGCTAGTAcACT-GGTATtACGGtACCCTTG	79	DQ443002 Human coxsackievirus A24 isolate DSO-26/2005 complete genome. len=7461
507		(+)		|||||||| |||||||||||| |||| ||| |||||||||| |||||||||||.|||-||||| |||| |||||||	76
507	316316	(+)	27	TTAAAACAaCTCTGGGGTTGTaCCCAaCCCcGAGGCCCACGaGGCGGCTAGTA-ACTcGGTATaACGGcACCCTTG	101	8734584_x0001_	1
508	1	(+)	5	TTAAAACAGCTCTGgGGTTGTtCcCACCCCAGAGgCcCaCGTGGCGgCTAGTAcaCtgGTATtACGgT	72	DQ443002 Human coxsackievirus A24 isolate DSO-26/2005 complete genome. len=7461
508		(+)		|||||||||||||| |||||| | |||||||||| | | ||||||| |||||| | |||| ||| |	68
508	393154	(+)	27	TTAAAACAGCTCTGtGGTTGTaCgCACCCCAGAGaCgCtCGTGGCGtCTAGTAgtCctGTATcACGtT	94	11631113	1
509	1	(+)	5	TTAAAACAGCTCTGGGGTTGTtCCCACCCCAGAGGCCCACGTGGCGGCTAGTACA	59	DQ443002 Human coxsackievirus A24 isolate DSO-26/2005 complete genome. len=7461
509		(+)		||||||||||||||||||||| |||||||||||||||||||||||||||||||||	55
509	316193	(+)	26	TTAAAACAGCTCTGGGGTTGTaCCCACCCCAGAGGCCCACGTGGCGGCTAGTACA	80	7333071_x0001_	1
510	1	(+)	5	TTAAAACAGCTCTGGGGtTGTtCcCACCCCAGAGGCCCACGTGGCGGCTAgtACAcTGGTATTACgGtAcCCT	77	DQ443002 Human coxsackievirus A24 isolate DSO-26/2005 complete genome. len=7461
510		(+)		||||||||||||||||| ||| | |||||||||||||||||||||||||| ||| ||||||||| | | |||	73
510	393147	(+)	27	TTAAAACAGCTCTGGGGcTGTaCgCACCCCAGAGGCCCACGTGGCGGCTAtgACAtTGGTATTACaGaAtCCT	99	8698445_x0001_	1
511	1	(+)	5	TTAAAACAGCTCtGGGGTTGTtCCCaCCCCAGAGGCcCACGTGGCGGctAGtACaCtGGTATtACGGTaCCCTT	78	DQ443002 Human coxsackievirus A24 isolate DSO-26/2005 complete genome. len=7461
511		(+)		|||||||||||| |||||||| ||| |||||||||| |||||||||| || || | ||||| ||||| |||||	74
511	316340	(+)	27	TTAAAACAGCTCgGGGGTTGTcCCCcCCCCAGAGGCaCACGTGGCGGagAGcACcCcGGTATcACGGTcCCCTT	100	2057262_x0001_	1
512	1	(+)	5	TTAAAACAGCTCTGGGGTtGTtCCCACcCCAGAGGCCCACGtGGCGGCTAGtACaCtGGtATTACGGTAcCCTTG	79	DQ443002 Human coxsackievirus A24 isolate DSO-26/2005 complete genome. len=7461
512		(+)		|||||||||||||||||| || ||||| ||||||||||||| ||||||||| || | || ||||||||| |||||	75
512	316386	(+)	27	TTAAAACAGCTCTGGGGTcGTaCCCACaCCAGAGGCCCACGaGGCGGCTAGgACtCcGGaATTACGGTAaCCTTG	101	6536344_x0001_	1
513	1	(+)	5	TTAAAACAGCTCTGGGGTTGtTCCCACCCCAGAGGCCCACGTGG	48	DQ443002 Human coxsackievirus A24 isolate DSO-26/2005 complete genome. len=7461
513		(+)		|||||||||||||||||||| |||||||||||||||||||||||	44
513	340522	(+)	27	TTAAAACAGCTCTGGGGTTGaTCCCACCCCAGAGGCCCACGTGG	70	9053633_x0001_	1
514	1	(+)	5	TTAAAACAGCTCTGGGGTTGTtcCCACCCCAGAGGcCCACGTGGCGGCTAGTACA	59	DQ443002 Human coxsackievirus A24 isolate DSO-26/2005 complete genome. len=7461
514		(+)		||||||||||||||||||||| |||||||||||| |||||||||||||||||||	55
514	342885	(+)	27	TTAAAACAGCTCTGGGGTTGTaaCCACCCCAGAGGaCCACGTGGCGGCTAGTACA	81	13593796	1
515	1	(+)	5	TTAAAACAGCTCTGGGGTTGtTCCCACCCCAGAGGccCACGTGGCGGctAGTAC-ACtGG	63	DQ443002 Human coxsackievirus A24 isolate DSO-26/2005 complete genome. len=7461
515		(+)		|||||||||||||||||||| |||||||||||||| |||||||||| |||||-|| ||	60
515	342710	(+)	27	TTAAAACAGCTCTGGGGTTGgTCCCACCCCAGAGGgtCACGTGGCGGggAGTACgACcGG	86	1763721_x0001_	1
516	1	(+)	5	TTAAAACAGCTCTGGGGTTgTtCCcAcCCCaGAGGCCcAcGtGGCGGC	52	DQ443002 Human coxsackievirus A24 isolate DSO-26/2005 complete genome. len=7461
516		(+)		||||||||||||||||||| | || | ||| |||||| | | ||||||	48
516	339298	(+)	27	TTAAAACAGCTCTGGGGTTcTaCCtAaCCCgGAGGCCtAtGcGGCGGC	74	7258528_x0001_	1
517	1	(+)	5	TTAAAACAGCTCTGGGGtTGTtCcCAcCcCAGAgGccCACgtGGCGgctAGtACACtGgtATtacGgtACCCTTG	79	DQ443002 Human coxsackievirus A24 isolate DSO-26/2005 complete genome. len=7461
517		(+)		||||||||||||||||| ||| | || | |||| | ||| |||| || |||| | || | |||||||	75
517	297156	(+)	27	TTAAAACAGCTCTGGGGaTGTaCtCAaCaCAGAtGgaCACagGGCGatcAGaACACaGcgATagaGcgACCCTTG	101	6868043_x0001_	1
518	1	(+)	5	TTAAAACAGCTCTgGGGtTGTtCcCACCcCAGAGGcCCACGTGGcGGCTAGT	56	DQ443002 Human coxsackievirus A24 isolate DSO-26/2005 complete genome. len=7461
518		(+)		||||||||||||| ||| ||| | |||| |||||| |||||||| |||||||	52
518	393606	(+)	27	TTAAAACAGCTCTcGGGgTGTaCtCACCgCAGAGGaCCACGTGGgGGCTAGT	78	7354963_x0001_	1
519	1	(+)	5	TTAAAACAGCtCTGGgGTTGTtCcCACCCcAGAGGCCCACGTGGCGGCTAGTACacTGGTATtACGGtACCCTTG	79	DQ443002 Human coxsackievirus A24 isolate DSO-26/2005 complete genome. len=7461
519		(+)		|||||||||| |||| ||||| | ||||| |||||||||||||||||||||||| |||||| |||| |||||||	75
519	393604	(+)	27	TTAAAACAGCgCTGGtGTTGTaCtCACCCtAGAGGCCCACGTGGCGGCTAGTACtgTGGTATgACGGgACCCTTG	101	2162193_x0001_	1
520	1	(+)	5	TTAAAACAGCTCTGGGGtTGTtCcCACCcCAGAGGCCcACGtgGCGGCTAgTAcactGGTaTTACggtACCCTTG	79	DQ443002 Human coxsackievirus A24 isolate DSO-26/2005 complete genome. len=7461
520		(+)		||||||||||||||||| ||| | |||| |||||||| ||| ||||||| || ||| |||| |||||||	75
520	393545	(+)	27	TTAAAACAGCTCTGGGGgTGTaCaCACCaCAGAGGCCtACGcaGCGGCTAtTAtttcGGTgTTACtccACCCTTG	101	67767	1
521	1	(+)	5	TTAAAACAGCTCTGGGGTTGTtCcCACCCCAGAGGCCCACGTGGCGGCTAGT-AcAcTGGtATtACGGTACCCTT	78	DQ443002 Human coxsackievirus A24 isolate DSO-26/2005 complete genome. len=7461
521		(+)		||||||||||||||||||||| | ||||||||||||||||||||||||||||-| | |||.|| |||||||||||	75
521	343707	(+)	27	TTAAAACAGCTCTGGGGTTGTaCaCACCCCAGAGGCCCACGTGGCGGCTAGTaAtAaTGG-ATcACGGTACCCTT	100	5362984_x0001_	1
522	1	(+)	5	TTAAAACAGCTCTGGGGtTGTtCcCACCCCAGAgGCCcACGTgGCGGCTAgtAcACT--GGTaTtACGGtAcCcTTG	79	DQ443002 Human coxsackievirus A24 isolate DSO-26/2005 complete genome. len=7461
522		(+)		||||||||||||||||| ||| | ||||||||| ||| |||| |||||||..| |||--||| | |||| | | |||	77
522	393338	(+)	27	TTAAAACAGCTCTGGGGaTGTaCaCACCCCAGAcGCCgACGTcGCGGCTA--AgACTgcGGTcTcACGGgAaCgTTG	101	13707473	1
523	1	(+)	5	TTAAAACAGCTCTGGGGTTGTtcCCACCCCAGAGGCCCACGTGGCGGCTAGTACA	59	DQ443002 Human coxsackievirus A24 isolate DSO-26/2005 complete genome. len=7461
523		(+)		||||||||||||||||||||| ||||||||||||||||||||||||||||||||	55
523	343057	(+)	27	TTAAAACAGCTCTGGGGTTGTaaCCACCCCAGAGGCCCACGTGGCGGCTAGTACA	81	1126190_x0001_	2
524	1	(+)	5	TTAAAACAGCTCTGGgGTTGTtCcCAcCCCAGAGGcCCACGTGGcGGcTAGTaCaCtGGtATtACGG	71	DQ443002 Human coxsackievirus A24 isolate DSO-26/2005 complete genome. len=7461
524		(+)		||||||||||||||| ||||| | || |||||||| |||||||| || |||| | | || || ||||	67
524	393314	(+)	27	TTAAAACAGCTCTGGtGTTGTaCaCAgCCCAGAGGaCCACGTGGaGGgTAGTgCtCcGGgATcACGG	93	9814896_x0001_	1
525	1	(+)	5	TTAAAACAGCTCTGGGGTTGTtCcCACCCCAGAGGCCCACGTGGCGGCTAGTA	57	DQ443002 Human coxsackievirus A24 isolate DSO-26/2005 complete genome. len=7461
525		(+)		||||||||||||||||||||| | |||||||||||||||||||||||||||||	53
525	343706	(+)	27	TTAAAACAGCTCTGGGGTTGTaCaCACCCCAGAGGCCCACGTGGCGGCTAGTA	79	5192733_x0001_	1
526	1	(+)	5	TTAAAACAGCTCTGGGGTTGTtCcCACCCCAGAGGCCCACGtGGCggcTAGTacAcTgGTATT-ACG-GTA	73	DQ443002 Human coxsackievirus A24 isolate DSO-26/2005 complete genome. len=7461
526		(+)		||||||||||||||||||||| | ||||||||||||||||| ||| ||||. | | |||||-|||-|||	71
526	343557	(+)	27	TTAAAACAGCTCTGGGGTTGTaCaCACCCCAGAGGCCCACGaGGCctaTAGT-gAgTcGTATTaACGcGTA	96	197523	1
527	1	(+)	5	TTAAAACAGCTCTGGGGTTgTtCCcACCCCaGAGGCCCaCgtGGCGGCtaGTacaCtGGtaTtACgGTACCCTT	78	DQ443002 Human coxsackievirus A24 isolate DSO-26/2005 complete genome. len=7461
527		(+)		||||||||||||||||||| | || ||||| ||||||| | |||||| || | || | ||.||||||||	74
527	339310	(+)	27	TTAAAACAGCTCTGGGGTTcTcCCaACCCCcGAGGCCCcCtaGGCGGCagGTcttCcGGatTcAC-GTACCCTT	99	8046653_x0001_	1
528	1	(+)	5	TTAAAACAGCTCTGGGGtTGTtCCCACCCCAGaGGccCACGTGGCGGcTAGTACaCtgGTATtACgGtACcCTT	78	DQ443002 Human coxsackievirus A24 isolate DSO-26/2005 complete genome. len=7461
528		(+)		||||||||||||||||| ||| |||||||||| || |||||||||| |||||| | |||| || | || |||	74
528	308922	(+)	27	TTAAAACAGCTCTGGGGcTGTaCCCACCCCAGgGGgaCACGTGGCGGgTAGTACtCcaGTATcACtGgACaCTT	100	7477744_x0001_	1
529	1	(+)	5	TTAAAACAGCTCTGGGGTTgTtCCCACCcCAGAgGCCCACGtGGcGGCtAGTACaCtGGTATtACgGTACcCTtG	79	DQ443002 Human coxsackievirus A24 isolate DSO-26/2005 complete genome. len=7461
529		(+)		||||||||||||||||||| | |||||| |||| ||||||| || ||| ||||| | ||||| || |||| || |	75
529	316555	(+)	27	TTAAAACAGCTCTGGGGTTtTaCCCACCtCAGAtGCCCACGgGGtGGCgAGTACtCcGGTATcACtGTACaCTaG	101	13520739	1
530	1	(+)	5	TTAAAACAGCTCTGGGGTtGTtCCCACCCcAGAGGCCcACGtGgcGGCTAGTACaCtggtATtACgGtACcCTT	78	DQ443002 Human coxsackievirus A24 isolate DSO-26/2005 complete genome. len=7461
530		(+)		|||||||||||||||||| || ||||||| ||||||| ||| | ||||||||| | || || | || |||	74
530	336815	(+)	27	TTAAAACAGCTCTGGGGTaGTaCCCACCCaAGAGGCCaACGaGcaGGCTAGTACtCccagATaACtGgACaCTT	100	11487769	1
531	1	(+)	5	TTAAAACAGCTCTGGGGTtGTtCCcACCCCAgAGGCCCaCGtGGCGGCTAGtACaCtGGtATtaCGGtACCCTTG	79	DQ443002 Human coxsackievirus A24 isolate DSO-26/2005 complete genome. len=7461
531		(+)		|||||||||||||||||| || || |||||| |||||| || ||||||||| || | || || ||| |||||||	75
531	337354	(+)	27	TTAAAACAGCTCTGGGGTgGTaCCaACCCCAaAGGCCCcCGgGGCGGCTAGaACtCcGGaATccCGGaACCCTTG	101	10914029	1
532	1	(-)	5	TTAAAACAGCTCTGGGGTTGTtCCCACCCCAGAGGCCCaCGtGGCggcTAGTacAcTgGTATTA	68	DQ443002 Human coxsackievirus A24 isolate DSO-26/2005 complete genome. len=7461
532		(-)		||||||||||||||||||||| |||||||||||||||| || ||| ||||. | | ||||||	64
532	469236	(-)	69	TTAAAACAGCTCTGGGGTTGTcCCCACCCCAGAGGCCCgCGgGGCctaTAGT-gAgTcGTATTA	7	1231501_x0001_	1
533	1	(-)	5	TTAAAACAGCTCTGGGGTTGTtCCCACCCCAGAGGCCCaCGtGGCggcTAGTacAcTgGTATTA	68	DQ443002 Human coxsackievirus A24 isolate DSO-26/2005 complete genome. len=7461
533		(-)		||||||||||||||||||||| |||||||||||||||| || ||| ||||. | | ||||||	64
533	469237	(-)	69	TTAAAACAGCTCTGGGGTTGTaCCCACCCCAGAGGCCCgCGgGGCctaTAGT-gAgTcGTATTA	7	13194911	1
534	1	(+)	5	TTAAAACAGCTCTGGGGtTGTtCCCACCCCAGAGGcCCACGtGGcGGCTAGTACaCtGGTATtACGGTACC	75	DQ443002 Human coxsackievirus A24 isolate DSO-26/2005 complete genome. len=7461
534		(+)		||||||||||||||||| ||| ||||||||||||| ||||| || ||||||||| | ||||| ||||||||	71
534	392833	(+)	27	TTAAAACAGCTCTGGGGaTGTaCCCACCCCAGAGGtCCACGgGGgGGCTAGTACgCaGGTATgACGGTACC	97	12711538	1
535	1	(+)	5	TTAAAACAGCTCTGGGGTtGTtCCCACCcCAGAgGCCCACGTgGCGGCtAgtaCaCtGGTATtACGGTACCC	76	DQ443002 Human coxsackievirus A24 isolate DSO-26/2005 complete genome. len=7461
535		(+)		|||||||||||||||||| || |||||| |||| |||||||| ||||| | | | ||||| |||||||||	72
535	337027	(+)	27	TTAAAACAGCTCTGGGGTcGTaCCCACCaCAGAcGCCCACGTaGCGGCcAaacCtCcGGTATcACGGTACCC	98	8422798_x0001_	1
536	1	(+)	5	TTAAAACAGCTCTGGGGTtGTtCCCACCCCAGAGGCCCACGTGGCGGCTAGTACA	59	DQ443002 Human coxsackievirus A24 isolate DSO-26/2005 complete genome. len=7461
536		(+)		|||||||||||||||||| || |||||||||||||||||||||||||||||||||	55
536	337058	(+)	27	TTAAAACAGCTCTGGGGTcGTaCCCACCCCAGAGGCCCACGTGGCGGCTAGTACA	81	10688686	1
537	1	(-)	5	TTAAAACAGCTCTGGGGTTGTtCCCACCCCAGAGGCCCACGTGG	48	DQ443002 Human coxsackievirus A24 isolate DSO-26/2005 complete genome. len=7461
537		(-)		||||||||||||||||||||| ||||||||||||||||||||||	44
537	262160	(-)	45	TTAAAACAGCTCTGGGGTTGTcCCCACCCCAGAGGCCCACGTGG	2	8329061_x0001_	1
538	1	(+)	5	TTAAAACAGCTCTGGGGTtGTtCcCACCCCAgaGGCCCACGTGGCGGCtA-gTAcaCtGGtAttACGGtACCCTTG	79	DQ443002 Human coxsackievirus A24 isolate DSO-26/2005 complete genome. len=7461
538		(+)		|||||||||||||||||| || | ||||||| ||||||||||||||| |- ||. | || | |||| |||||||	76
538	336921	(+)	27	TTAAAACAGCTCTGGGGTaGTaCgCACCCCAcgGGCCCACGTGGCGGCcAtcTA-gCcGGaAccACGGaACCCTTG	101	10702599	1
539	1	(+)	5	TTAAAACAGCTCTGGGGTtGTtCCCACCCCAGAGGCCCACGTGGCGGCTAGTACA	59	DQ443002 Human coxsackievirus A24 isolate DSO-26/2005 complete genome. len=7461
539		(+)		|||||||||||||||||| || |||||||||||||||||||||||||||||||||	55
539	336859	(+)	27	TTAAAACAGCTCTGGGGTaGTaCCCACCCCAGAGGCCCACGTGGCGGCTAGTACA	81	10705679	1
540	1	(+)	5	TTAAAACAGCTCTGGGGTtGTtCCCACCCCAGAGGCCCACGTGGCGGCTAGTACA	59	DQ443002 Human coxsackievirus A24 isolate DSO-26/2005 complete genome. len=7461
540		(+)		|||||||||||||||||| || |||||||||||||||||||||||||||||||||	55
540	336858	(+)	27	TTAAAACAGCTCTGGGGTaGTaCCCACCCCAGAGGCCCACGTGGCGGCTAGTACA	81	8366821_x0001_	1
541	1	(-)	5	TTAAAACAGCTCtGGGGTTGTtCCCaCCCCAGAGGCCCACGtGGcGGC	52	DQ443002 Human coxsackievirus A24 isolate DSO-26/2005 complete genome. len=7461
541		(-)		|||||||||||| |||||||| ||| ||||||||||||||| || |||	48
541	469230	(-)	93	TTAAAACAGCTCgGGGGTTGTcCCCcCCCCAGAGGCCCACGgGGgGGC	46	11940959	1
542	1	(+)	5	TTAAAACAGCTCTGGGGTtGTtCCCACCCCAGAGGCCCACGTGGCGGCTAGTACA	59	DQ443002 Human coxsackievirus A24 isolate DSO-26/2005 complete genome. len=7461
542		(+)		|||||||||||||||||| || |||||||||||||||||||||||||||||||||	55
542	337446	(+)	27	TTAAAACAGCTCTGGGGTgGTaCCCACCCCAGAGGCCCACGTGGCGGCTAGTACA	81	8583317_x0001_	1
543	1	(-)	5	TTAAAACAGCTCTGGGGTTGTtCCCACCCCAGAGGCCCACGtGGCGGC	52	DQ443002 Human coxsackievirus A24 isolate DSO-26/2005 complete genome. len=7461
543		(-)		||||||||||||||||||||| ||||||||||||||||||| ||||||	48
543	469154	(-)	80	TTAAAACAGCTCTGGGGTTGTcCCCACCCCAGAGGCCCACGcGGCGGC	33	13999858	1
544	1	(+)	5	TTAAAACAGCTCTGGGGtTGTtCCCACCCCAGAgGCCCACGTgGCGGCTaGtAC-ACtGgTATtAcGGTACcCTTG	79	DQ443002 Human coxsackievirus A24 isolate DSO-26/2005 complete genome. len=7461
544		(+)		||||||||||||||||| ||| ||||||||||| |||||||| |||||| | ||-||.| ||| | ||||| ||||	76
544	316834	(+)	27	TTAAAACAGCTCTGGGGcTGTaCCCACCCCAGAtGCCCACGTaGCGGCTgGgACtAC-GcTATcAaGGTACaCTTG	101	5908978_x0001_	1
545	1	(-)	5	TTAAAACAGCTCTGGGGTTGTTCCCACCCCAGAGGCCCACGTGGCGG	51	DQ443002 Human coxsackievirus A24 isolate DSO-26/2005 complete genome. len=7461
545		(-)		|||||||||||||||||||||||||||||||||||||||||||||||	47
545	469065	(-)	74	TTAAAACAGCTCTGGGGTTGTTCCCACCCCAGAGGCCCACGTGGCGG	28	11029348	2
546	1	(+)	5	TTAAAACAGCTCTGGGGTtGTtCcCACCCCaGAGGCCCACGtgGCGGcTAGT	56	DQ443002 Human coxsackievirus A24 isolate DSO-26/2005 complete genome. len=7461
546		(+)		|||||||||||||||||| || | |||||| |||||||||| |||| ||||	52
546	316845	(+)	27	TTAAAACAGCTCTGGGGTgGTaCtCACCCCcGAGGCCCACGgaGCGGaTAGT	78	2250444_x0001_	1
547	1	(+)	5	TTAAAACAGCTCTGGGGtTgTtCCCACCCCAGaGGCCCACgtGGCGGCTAgtACACT--ggTATtACGGTACCCTTG	79	DQ443002 Human coxsackievirus A24 isolate DSO-26/2005 complete genome. len=7461
547		(+)		||||||||||||||||| | | |||||||||| ||||||| ||||||||..|||||-- ||| ||||||||||||	77
547	73570	(+)	27	TTAAAACAGCTCTGGGGgTtTgCCCACCCCAGtGGCCCACtcGGCGGCTA--ACACTcctcTATcACGGTACCCTTG	101	11513882	1
548	1	(+)	5	TTAAAACAgCTCTGGGGTTGTtCCCACcCCAGAGGcCcACGTGGcGGCTAGTA-CaCTGGTaTtaCGGtACCCTTG	79	DQ443002 Human coxsackievirus A24 isolate DSO-26/2005 complete genome. len=7461
548		(+)		|||||||| |||||||||||| ||||| ||||||| | |||||| ||||||||-| |||||.| ||| |||||||	76
548	304860	(+)	27	TTAAAACAaCTCTGGGGTTGTaCCCACaCCAGAGGaCgACGTGGgGGCTAGTAtCcCTGGT-TccCGGaACCCTTG	101	13689267	1
549	1	(-)	5	TTAAAACAGCTCTGGGGTTGTtCCCACCCCAGAGGCCCACGTGGCGGC	52	DQ443002 Human coxsackievirus A24 isolate DSO-26/2005 complete genome. len=7461
549		(-)		||||||||||||||||||||| ||||||||||||||||||||||||||	48
549	469142	(-)	86	TTAAAACAGCTCTGGGGTTGTcCCCACCCCAGAGGCCCACGTGGCGGC	39	11239388	1
550	1	(-)	5	TTAAAACAGCTCTGGGGTtGtTcCcACCCCAGAGGCCCACGTGGCGG	51	DQ443002 Human coxsackievirus A24 isolate DSO-26/2005 complete genome. len=7461
550		(-)		|||||||||||||||||| | | | ||||||||||||||||||||||	47
550	469077	(-)	74	TTAAAACAGCTCTGGGGTgGgTaCaACCCCAGAGGCCCACGTGGCGG	28	11066101	1
551	1	(+)	5	TTAAAACAGCTCTGGGGTtGTtCCCACCCCAGAGGCCCACGTGGCGGCTAGTACA	59	DQ443002 Human coxsackievirus A24 isolate DSO-26/2005 complete genome. len=7461
551		(+)		|||||||||||||||||| || |||||||||||||||||||||||||||||||||	55
551	337447	(+)	27	TTAAAACAGCTCTGGGGTgGTaCCCACCCCAGAGGCCCACGTGGCGGCTAGTACA	81	10697338	2
552	1	(+)	5	TTAAAACAGCTCTGGGGTTgTtC-CcACCCCaGAGGcCCACGTGGcGGCTaGtAC-ACtGGT	64	DQ443002 Human coxsackievirus A24 isolate DSO-26/2005 complete genome. len=7461
552		(+)		||||||||||||||||||| | |-| ||||| ||||.|||||||| |||| | ||-|| |||	62
552	339072	(+)	27	TTAAAACAGCTCTGGGGTTaTaCtCaACCCCgGAGG-CCACGTGGgGGCTgGaACtACgGGT	87	13567583	1
553	1	(+)	5	TTAAAACAGCTCTGGGGTTgTtCCCACCCCAGAGGCCCACGTGGCGGCTAGTACA	59	DQ443002 Human coxsackievirus A24 isolate DSO-26/2005 complete genome. len=7461
553		(+)		||||||||||||||||||| | |||||||||||||||||||||||||||||||||	55
553	339007	(+)	27	TTAAAACAGCTCTGGGGTTaTaCCCACCCCAGAGGCCCACGTGGCGGCTAGTACA	81	6945899_x0001_	1
554	1	(-)	5	TTAAAACAGCTCTGGGGTTGTTCCCACCCCAGAGGCCCACGtGGCGGC	52	DQ443002 Human coxsackievirus A24 isolate DSO-26/2005 complete genome. len=7461
554		(-)		||||||||||||||||||||||||||||||||||||||||| ||||||	48
554	469151	(-)	83	TTAAAACAGCTCTGGGGTTGTTCCCACCCCAGAGGCCCACGcGGCGGC	36	5657298_x0001_	2
555	1	(+)	5	TTAAAACAGCTCTGGGGTTGTtCCCACCCCAGAGGCcCACGTGGCGGCTAgTACaCTGGtaTtACGGTACCCTTG	79	DQ443002 Human coxsackievirus A24 isolate DSO-26/2005 complete genome. len=7461
555		(+)		||||||||||||||||||||| |||||||||||||| ||||||||||||| ||| |||| | ||||||||||||	75
555	368555	(+)	27	TTAAAACAGCTCTGGGGTTGTaCCCACCCCAGAGGCtCACGTGGCGGCTAaTACcCTGGctTcACGGTACCCTTG	101	670624	1
556	1	(+)	5	TTAAAACAGCTCTGGGGtTGTtCCCACCCCAGaGGCCCACGT--GGCggCTAGTacAcTgGTATT-ACG-GTA	73	DQ443002 Human coxsackievirus A24 isolate DSO-26/2005 complete genome. len=7461
556		(+)		||||||||||||||||| ||| |||||||||| |||||||||--||| |||||. | | |||||-|||-|||	73
556	331694	(+)	27	TTAAAACAGCTCTGGGGcTGTaCCCACCCCAGcGGCCCACGTgaGGCctCTAGT-gAgTcGTATTaACGcGTA	98	2790400_x0001_	1
557	1	(+)	5	TTAAAACAGCTCTGGGGTTGTtCCCACCCCAGAGGcCCACGTGGCGGCTAGTACA	59	DQ443002 Human coxsackievirus A24 isolate DSO-26/2005 complete genome. len=7461
557		(+)		||||||||||||||||||||| ||||||||||||| |||||||||||||||||||	55
557	368818	(+)	27	TTAAAACAGCTCTGGGGTTGTaCCCACCCCAGAGGgCCACGTGGCGGCTAGTACA	81	9059964_x0001_	1
558	1	(+)	5	TTAAAACAGCTCTGGGGTTGTtCCCACCCCAGAGGcCCACGTGGCGGCTAGTA	57	DQ443002 Human coxsackievirus A24 isolate DSO-26/2005 complete genome. len=7461
558		(+)		||||||||||||||||||||| ||||||||||||| |||||||||||||||||	53
558	368979	(+)	27	TTAAAACAGCTCTGGGGTTGTaCCCACCCCAGAGGgCCACGTGGCGGCTAGTA	79	3282145_x0001_	1
559	1	(+)	5	TTAAAAcAgCTCTGGGGTTGTtCCCACCCCAGAGGCCCACGTGGCGGCTaGTA	57	DQ443002 Human coxsackievirus A24 isolate DSO-26/2005 complete genome. len=7461
559		(+)		|||||| | |||||||||||| ||||||||||||||||||||||||||| |||	53
559	321151	(+)	27	TTAAAAaAaCTCTGGGGTTGTaCCCACCCCAGAGGCCCACGTGGCGGCTgGTA	79	3720093_x0001_	1
560	1	(+)	5	TTAAAA-CAGCTCTGGGGTTGTtCCCACCCCAGAGGCCCACGTGGCGGCTAGTACA	59	DQ443002 Human coxsackievirus A24 isolate DSO-26/2005 complete genome. len=7461
560		(+)		||||||-||||||||||||||| |||||||||||||||||||||||||||||||||	56
560	378907	(+)	27	TTAAAAcCAGCTCTGGGGTTGTaCCCACCCCAGAGGCCCACGTGGCGGCTAGTACA	82	8143039_x0001_	1
561	1	(+)	5	TTAAAACAGCTCTGGGGtTGTtCCCAcCCCAGAGGcCCACGtgGCGGCTAGTACaCtGGTAttACGgtACCCTtG	79	DQ443002 Human coxsackievirus A24 isolate DSO-26/2005 complete genome. len=7461
561		(+)		||||||||||||||||| ||| |||| |||||||| ||||| ||||||||||| | |||| ||| ||||| |	75
561	389273	(+)	27	TTAAAACAGCTCTGGGGcTGTaCCCAaCCCAGAGGaCCACGgaGCGGCTAGTACtCcGGTAccACGcgACCCTgG	101	11719863	1
562	1	(+)	5	TTAAAAcAGCTCTGGGGTTGTTCCCACCCCAGAGGcCCACG	45	DQ443002 Human coxsackievirus A24 isolate DSO-26/2005 complete genome. len=7461
562		(+)		|||||| |||||||||||||||||||||||||||| |||||	41
562	389180	(+)	27	TTAAAAaAGCTCTGGGGTTGTTCCCACCCCAGAGGtCCACG	67	8880388_x0001_	1
563	1	(+)	5	TTAAAACAGCTCTgGGGTTGTtCCCACcCCAGAGgCCCACGtGGCGgCTAgTACaCtGGtAtTAcGGTACCCTTG	79	DQ443002 Human coxsackievirus A24 isolate DSO-26/2005 complete genome. len=7461
563		(+)		||||||||||||| ||||||| ||||| |||||| |||||| |||| ||| ||| | || | || ||||||||||	75
563	389155	(+)	27	TTAAAACAGCTCTtGGGTTGTaCCCACtCCAGAGtCCCACGaGGCGtCTAaTACtCcGGgAgTAgGGTACCCTTG	101	7930752_x0001_	1
564	1	(+)	5	TTAAAACAGCTCTgGGGtTGTtCCCaCCCCAGAGgCCcaCGtGGCgGCTAgtACACT--GGtATtACGGTACCCtTG	79	DQ443002 Human coxsackievirus A24 isolate DSO-26/2005 complete genome. len=7461
564		(+)		||||||||||||| ||| ||| ||| |||||||| || || ||| ||||..|||||--|| || ||||||||| ||	77
564	389138	(+)	27	TTAAAACAGCTCTtGGGgTGTaCCCcCCCCAGAGaCCggCGgGGCtGCTA--ACACTcaGGcATcACGGTACCCgTG	101	7383710_x0001_	1
565	1	(+)	5	TTAAAACAGCTCTGGGGTTGtTCCCACCCC-AgAGgCCCaCGTgGCGGCTAGtAcactGGT-AttaCGGTACCCTTG	79	DQ443002 Human coxsackievirus A24 isolate DSO-26/2005 complete genome. len=7461
565		(+)		||||||||||||||||||||.|||||||||-| || ||| |||.|||||||| | |||-| |||||||||||	77
565	389340	(+)	27	TTAAAACAGCTCTGGGGTTG-TCCCACCCCaAaAGcCCCgCGT-GCGGCTAGgAtgtcGGTcAcggCGGTACCCTTG	101	11571772	1
566	1	(+)	5	TTAAAACAGCTCTGGGGTTGTtCCCACCCCAGAGGCCCACGTGGCGGCTAGTACA	59	DQ443002 Human coxsackievirus A24 isolate DSO-26/2005 complete genome. len=7461
566		(+)		||||||||||||||||||||| |||||||||||||||||||||||||||||||||	55
566	427383	(+)	22	TTAAAACAGCTCTGGGGTTGTaCCCACCCCAGAGGCCCACGTGGCGGCTAGTACA	76	800645	2
567	1	(+)	5	TTAAAACAGCTCTGGGGTTGTtCCCACCCCAGAGGCCCACGTGGCGGCTAGTACA	59	DQ443002 Human coxsackievirus A24 isolate DSO-26/2005 complete genome. len=7461
567		(+)		||||||||||||||||||||| |||||||||||||||||||||||||||||||||	55
567	427384	(+)	22	TTAAAACAGCTCTGGGGTTGTaCCCACCCCAGAGGCCCACGTGGCGGCTAGTACA	76	5877840_x0001_	1
568	1	(+)	5	TTAAAACAGCTCTGGGGTTGTtCCCACCCCAGAGGCCCACGTGGCGGCTAGTAC	58	DQ443002 Human coxsackievirus A24 isolate DSO-26/2005 complete genome. len=7461
568		(+)		||||||||||||||||||||| ||||||||||||||||||||||||||||||||	54
568	427389	(+)	22	TTAAAACAGCTCTGGGGTTGTaCCCACCCCAGAGGCCCACGTGGCGGCTAGTAC	75	8539849_x0001_	1
569	1	(+)	5	TTAAAACAGCTCtGGGGTTGTtCCCACCCCAGAGGCCCACGTGGCGGCTAGTACA	59	DQ443002 Human coxsackievirus A24 isolate DSO-26/2005 complete genome. len=7461
569		(+)		|||||||||||| |||||||| |||||||||||||||||||||||||||||||||	55
569	326311	(+)	27	TTAAAACAGCTCaGGGGTTGTaCCCACCCCAGAGGCCCACGTGGCGGCTAGTACA	81	13782324	1
570	1	(+)	5	TTAAAA-CAGCTCTGGGGTTGTtCCCACCCCAGAGGCcCACGTGGCGGCTAGTACA	59	DQ443002 Human coxsackievirus A24 isolate DSO-26/2005 complete genome. len=7461
570		(+)		||||||-||||||||||||||| |||||||||||||| ||||||||||||||||||	56
570	378906	(+)	27	TTAAAAcCAGCTCTGGGGTTGTaCCCACCCCAGAGGCaCACGTGGCGGCTAGTACA	82	36125	1
571	1	(+)	5	TTAAAACAGCTCTGGGGTTGTtCCCACCCCAGAGGCCCACGTGGCGGCTAGTACA	59	DQ443002 Human coxsackievirus A24 isolate DSO-26/2005 complete genome. len=7461
571		(+)		||||||||||||||||||||| |||||||||||||||||||||||||||||||||	55
571	427382	(+)	22	TTAAAACAGCTCTGGGGTTGTaCCCACCCCAGAGGCCCACGTGGCGGCTAGTACA	76	13261111	1
572	1	(+)	5	TTAAAACAGCTCtGGGGtTGTtCcCACCCCAGAgGCCCACG-tGgCGGcTAGtAC	58	DQ443002 Human coxsackievirus A24 isolate DSO-26/2005 complete genome. len=7461
572		(+)		|||||||||||| |||| ||| | ||||||||| |||||||- | |||.||| ||	55
572	326243	(+)	27	TTAAAACAGCTCaGGGGgTGTgCtCACCCCAGAtGCCCACGcaGaCGG-TAGgAC	80	6329332_x0001_	1
573	1	(+)	5	TTAAAACAGCTCTGGGGTTGTTCCCACCCCAGAGgCCCACG	45	DQ443002 Human coxsackievirus A24 isolate DSO-26/2005 complete genome. len=7461
573		(+)		|||||||||||||||||||||||||||||||||| ||||||	41
573	389926	(+)	27	TTAAAACAGCTCTGGGGTTGTTCCCACCCCAGAGaCCCACG	67	11620550	1
574	1	(+)	5	TTAAAACAgCTCTGGGGTTGTtCCCACCCCAGAGGCCCACGtGGCggcTAGTacAcTgGTATT-ACG-GTA	73	DQ443002 Human coxsackievirus A24 isolate DSO-26/2005 complete genome. len=7461
574		(+)		|||||||| |||||||||||| ||||||||||||||||||| ||| ||||. | | |||||-|||-|||	71
574	378623	(+)	27	TTAAAACAtCTCTGGGGTTGTaCCCACCCCAGAGGCCCACGaGGCctaTAGT-gAgTcGTATTaACGcGTA	96	3082186_x0001_	1
575	1	(+)	5	TTAAAACAGCTCTgGGGTTGTtCCCACcCcaGAGgCCCACGTGGCgGCTAgTACA-CtgGtATtACGGTAcCCTTG	79	DQ443002 Human coxsackievirus A24 isolate DSO-26/2005 complete genome. len=7461
575		(+)		||||||||||||| ||||||| ||||| | ||| |||||||||| ||||.||||-| | || |||||| |||||	76
575	390070	(+)	27	TTAAAACAGCTCTtGGGTTGTaCCCACgCtgGAGaCCCACGTGGCtGCTA-TACAtCcaGcATcACGGTAgCCTTG	101	9276733_x0001_	1
576	1	(+)	5	TTAAAACAGCTcTGGGGtTGTtCcCAcCCCAgAggcCCACGTGGCGgctAGtACaCtgGtaTtACGGtAcCCTTG	79	DQ443002 Human coxsackievirus A24 isolate DSO-26/2005 complete genome. len=7461
576		(+)		||||||||||| ||||| ||| | || |||| | |||||||||| || || | | | |||| | |||||	75
576	389963	(+)	27	TTAAAACAGCTtTGGGGcTGTaCgCAaCCCAtAactCCACGTGGCGttgAGgACtCctGacTcACGGgAtCCTTG	101	9770860_x0001_	1
577	1	(+)	5	TTAAAACAGCTCTgGGGtTGTtCCCACCCCAGAgGCCCACgTGGCGGCTAGtACactGgtATtACGGTaCCCTTG	79	DQ443002 Human coxsackievirus A24 isolate DSO-26/2005 complete genome. len=7461
577		(+)		||||||||||||| ||| ||| ||||||||||| |||||| |||||||||| || | || ||||| ||||||	75
577	389949	(+)	27	TTAAAACAGCTCTtGGGcTGTaCCCACCCCAGAaGCCCACcTGGCGGCTAGaACttcGagATcACGGTgCCCTTG	101	8157754_x0001_	1
578	1	(+)	5	TTAAAACAGCTCTGGGgTTGTtCCCaCCCCAGAGGCCCACGtGGCgGCTAGTacaCtgGtATtaCGGTACCCTTG	79	DQ443002 Human coxsackievirus A24 isolate DSO-26/2005 complete genome. len=7461
578		(+)		|||||||||||||||| |||| ||| ||||||||||||||| ||| |||||| | | || |||||||||||	75
578	389481	(+)	27	TTAAAACAGCTCTGGGaTTGTaCCCcCCCCAGAGGCCCACGaGGCcGCTAGTcatCccGgATacCGGTACCCTTG	101	6905056_x0001_	1
579	1	(-)	5	TTAAAACAGCTCTGGGGTTGTtCCCACCCCAGAGGCCCACGtGGCggcTAGTacAcTgGTATTA	68	DQ443002 Human coxsackievirus A24 isolate DSO-26/2005 complete genome. len=7461
579		(-)		||||||||||||||||||||| ||||||||||||||||||| ||| ||||. | | ||||||	64
579	443537	(-)	69	TTAAAACAGCTCTGGGGTTGTaCCCACCCCAGAGGCCCACGaGGCctaTAGT-tAgTcGTATTA	7	6661474_x0001_	1
580	1	(+)	5	TTAAAACAGCTCtGGGGtTGTt--CCCaCCCCAgAGG---CCCAcgtGGCGG	51	DQ443002 Human coxsackievirus A24 isolate DSO-26/2005 complete genome. len=7461
580		(+)		|||||||||||| |||| ||| --||| ||||| |||---|||| |||||	52
580	326457	(+)	27	TTAAAACAGCTCcGGGGgTGTacaCCCcCCCCAcAGGacaCCCAgccGGCGG	78	2166308_x0001_	1
581	1	(+)	5	TTAAAACAGCTCtGGGGtTGTT-CCCA-CCCCAgAGGCcCAcGtGGcGGCtaGTA	57	DQ443002 Human coxsackievirus A24 isolate DSO-26/2005 complete genome. len=7461
581		(+)		|||||||||||| |||| ||||-||||-||||| |||| || | ||.||| |||	55
581	326430	(+)	27	TTAAAACAGCTCcGGGGaTGTTcCCCAcCCCCAaAGGCaCAtGaGG-GGCggGTA	80	13837077	1
582	1	(+)	5	TTAAAACAgCTCTGGGGTTGTTCCCACCCCAGAGGCCCACGTG	47	DQ443002 Human coxsackievirus A24 isolate DSO-26/2005 complete genome. len=7461
582		(+)		|||||||| ||||||||||||||||||||||||||||||||||	43
582	378829	(+)	27	TTAAAACAtCTCTGGGGTTGTTCCCACCCCAGAGGCCCACGTG	69	6634911_x0001_	1
583	1	(+)	5	TTAAAACAGCTCTGGGGTTGTtCCCACCCCAGAGGCCCACGTGGCGGCTAGTA	57	DQ443002 Human coxsackievirus A24 isolate DSO-26/2005 complete genome. len=7461
583		(+)		||||||||||||||||||||| |||||||||||||||||||||||||||||||	53
583	427377	(+)	22	TTAAAACAGCTCTGGGGTTGTaCCCACCCCAGAGGCCCACGTGGCGGCTAGTA	74	12896536	1
584	1	(+)	5	TTAAAACAGCTC-tGGGGTTgTTCCcaCCCCagA-GgCcCACgtGGCG-GCtaGTacACTGgT-aTTAcGgTAC	74	DQ443002 Human coxsackievirus A24 isolate DSO-26/2005 complete genome. len=7461
584		(+)		||||||||||||- |||||| |||| |||| |-| | ||| ||||-|| || |||| |- |||.| |||	74
584	326244	(+)	27	TTAAAACAGCTCagGGGGTTtTTCCacCCCCccAcGaCaCACccGGCGcGCggGTgaACTGcTgcTTA-GtTAC	99	9236013_x0001_	1
585	1	(+)	5	TTAAAACAGCTCtGGGGtTGTtCCCaCCCCAgAgGcCCaCGtggCGGCtAGtAca-CTgGtATtACGGtAcCCT	77	DQ443002 Human coxsackievirus A24 isolate DSO-26/2005 complete genome. len=7461
585		(+)		|||||||||||| |||| ||| ||| ||||| | | || || |||| || | -|| |.|| |||| | |||	74
585	326242	(+)	27	TTAAAACAGCTCaGGGGgTGTaCCCgCCCCAcAtGgCCtCGcttCGGCgAGcAatcCTaG-ATcACGGgAgCCT	99	2165625_x0001_	1
586	1	(+)	5	TTAAAACAgCTCTGGGGtTGTTCCCACCCCAGAGGcCCACG	45	DQ443002 Human coxsackievirus A24 isolate DSO-26/2005 complete genome. len=7461
586		(+)		|||||||| |||||||| ||||||||||||||||| |||||	41
586	378552	(+)	27	TTAAAACAtCTCTGGGGgTGTTCCCACCCCAGAGGaCCACG	67	6100881_x0001_	1
587	1	(+)	5	TTAAAACAGCTCTGgGGTTGTtCCCACCCCAGAGGCCCACGTGGCGGCTAGTAcaCTGGTaTtACGGTACCCTTG	79	DQ443002 Human coxsackievirus A24 isolate DSO-26/2005 complete genome. len=7461
587		(+)		|||||||||||||| |||||| ||||||||||||||||||||||||||||||| ||||| | ||||||||||||	75
587	307492	(+)	27	TTAAAACAGCTCTGtGGTTGTaCCCACCCCAGAGGCCCACGTGGCGGCTAGTAggCTGGTgTcACGGTACCCTTG	101	2469430_x0001_	1
588	1	(+)	5	TTAAAACAGCTctGGGGTTGTtCCCACCCCAGAGGCCCACGTGGCGGCTAGTACaCTGGtATtACGGTACCCTTG	79	DQ443002 Human coxsackievirus A24 isolate DSO-26/2005 complete genome. len=7461
588		(+)		||||||||||| |||||||| |||||||||||||||||||||||||||||||| |||| || ||||||||||||	75
588	325750	(+)	27	TTAAAACAGCTagGGGGTTGTaCCCACCCCAGAGGCCCACGTGGCGGCTAGTACgCTGGgATcACGGTACCCTTG	101	10358865	1
589	1	(+)	5	TTAAAAcAGCTCTGGGGTTgTtCCCACCCCAGAGGCCCACGTGGCGgCTaGtACA--CTgGTATtACGgTA	73	DQ443002 Human coxsackievirus A24 isolate DSO-26/2005 complete genome. len=7461
589		(+)		|||||| |||||||||||| | |||||||||||||||||||||||| || |.|||--||.|||| ||| ||	71
589	379744	(+)	27	TTAAAAgAGCTCTGGGGTTaTgCCCACCCCAGAGGCCCACGTGGCGtCTtG-ACAtgCT-GTATaACGcTA	95	8098582_x0001_	1
590	1	(+)	5	TTAAAACAGCTCTGGGGtTGTtCcCACCCCaGAGGCCCACGtgGCGGCTA-gTACaCtG-GTAttACGGtACCCtTG	79	DQ443002 Human coxsackievirus A24 isolate DSO-26/2005 complete genome. len=7461
590		(+)		||||||||||||||||| ||| | |||||| |||||||||| |||||||- ||| | |-|||..|||| |||| ||	77
590	385896	(+)	27	TTAAAACAGCTCTGGGGcTGTaCaCACCCCcGAGGCCCACGcaGCGGCTActTACtCcGaGTA--ACGGgACCCcTG	101	6992075_x0001_	1
591	1	(+)	5	TTAAAACAGCtCTgGGGTTGTtCCCACCCCAGAGGCCcACGTGGCGGCTAGTACaCTGGTATtACGgTACCCTTG	79	DQ443002 Human coxsackievirus A24 isolate DSO-26/2005 complete genome. len=7461
591		(+)		|||||||||| || ||||||| ||||||||||||||| |||||||||||||||| ||||||| ||| ||||||||	75
591	325393	(+)	27	TTAAAACAGCgCTcGGGTTGTaCCCACCCCAGAGGCCgACGTGGCGGCTAGTACgCTGGTATcACGcTACCCTTG	101	12090926	1
592	1	(+)	5	TTAAAACAGCTCTGGGGTtGTtCcCACCcCAGAGGcCCAcGtGGCGGCTAGTaCaCtGGtATtACGGtACCCTtG	79	DQ443002 Human coxsackievirus A24 isolate DSO-26/2005 complete genome. len=7461
592		(+)		|||||||||||||||||| || | |||| |||||| ||| | |||||||||| | | || || |||| ||||| |	75
592	307427	(+)	27	TTAAAACAGCTCTGGGGTaGTaCtCACCtCAGAGGgCCAgGaGGCGGCTAGTgCtCgGGaATcACGGaACCCTcG	101	3424538_x0001_	1
593	1	(+)	5	TTAAAACAGCTcTGGGGtTGTtCcCaCCCCAgAGGCCCACgTGGCGgCTaGtACaCtGgtATtACGGtACCCTT	78	DQ443002 Human coxsackievirus A24 isolate DSO-26/2005 complete genome. len=7461
593		(+)		||||||||||| ||||| ||| | | ||||| |||||||| ||||| || | || | | || |||| ||||||	74
593	325778	(+)	27	TTAAAACAGCTaTGGGGaTGTaCtCcCCCCAaAGGCCCACcTGGCGcCTtGcACcCaGcgATcACGGaACCCTT	100	2276829_x0001_	1
594	1	(+)	5	TTAAAACAGCTCtGGgGTTGTtCCcACCcCAGaGGCCcACGTGGCgGCTaGtacACTGGTAtTaCgGTAcCCTTG	79	DQ443002 Human coxsackievirus A24 isolate DSO-26/2005 complete genome. len=7461
594		(+)		|||||||||||| || ||||| || ||| ||| |||| ||||||| ||| | ||||||| | | ||| |||||	75
594	386566	(+)	27	TTAAAACAGCTCgGGtGTTGTaCCtACCtCAGtGGCCtACGTGGCtGCTtGagaACTGGTAaTtCcGTAtCCTTG	101	517847	1
595	1	(+)	5	TTAAAaCAGCTCTGGGGTTGTtCCCACCCCAGAGGCCCACGTGGCGGCTAGTACAcTgGtATTAC	69	DQ443002 Human coxsackievirus A24 isolate DSO-26/2005 complete genome. len=7461
595		(+)		||||| ||||||||||||||| |||||||||||||||||||||||||||||||||.| |.|||||	65
595	380939	(+)	27	TTAAAcCAGCTCTGGGGTTGTaCCCACCCCAGAGGCCCACGTGGCGGCTAGTACA-TcG-ATTAC	89	12374575	1
596	1	(+)	5	TTAAAACAGCTCTGGgGTTGTtCcCACCcCAGAgGCCCACGTGGcGGCTAGTAcaCtGGTattACGGtaCCCTTG	79	DQ443002 Human coxsackievirus A24 isolate DSO-26/2005 complete genome. len=7461
596		(+)		||||||||||||||| ||||| | |||| |||| |||||||||| |||||||| | ||| |||| ||||||	75
596	307357	(+)	27	TTAAAACAGCTCTGGaGTTGTaCtCACCtCAGAtGCCCACGTGGaGGCTAGTAatCcGGTcagACGGcgCCCTTG	101	6594944_x0001_	1
597	1	(+)	5	TTAAAACAGCTCTGGGGtTGTtCCCACCcCAgAGGCCcACGtGgcGgCTAGTACaCtGGT	64	DQ443002 Human coxsackievirus A24 isolate DSO-26/2005 complete genome. len=7461
597		(+)		||||||||||||||||| ||| |||||| || ||||| ||| | | ||||||| | |||	60
597	386631	(+)	27	TTAAAACAGCTCTGGGGcTGTaCCCACCgCAaAGGCCaACGgGcaGtCTAGTACtCcGGT	86	11975653	1
598	1	(+)	5	TTAAAACAGCTCTGGGGtTGTtCCcACCCCagaGGcCCACGTGGCGGCtaGTACAC	60	DQ443002 Human coxsackievirus A24 isolate DSO-26/2005 complete genome. len=7461
598		(+)		||||||||||||||||| ||| || ||||| || |||||||||||| ||||||	56
598	388744	(+)	27	TTAAAACAGCTCTGGGGgTGTaCCtACCCCttgGGaCCACGTGGCGGCctGTACAC	82	3477631_x0001_	1
599	1	(+)	5	TTAAAACAGCTcTGGGGtTGTtCCCACCCCAgAGGCCCaCGTGGCGGCtAGtACACtGgTATtACGGTACCCtTG	79	DQ443002 Human coxsackievirus A24 isolate DSO-26/2005 complete genome. len=7461
599		(+)		||||||||||| ||||| ||| ||||||||| |||||| ||||||||| || |||| | ||| ||||||||| ||	75
599	325782	(+)	27	TTAAAACAGCTaTGGGGcTGTaCCCACCCCAcAGGCCCcCGTGGCGGCaAGaACACcGaTATcACGGTACCCgTG	101	6548960_x0001_	1
600	1	(+)	5	TTAAaAcAGCTCTGGGGTTGTTCCCacCCCAGAGGCCCACGtGGCgGCTAGtaCaCtGGTATtAcGGtACCCTTG	79	DQ443002 Human coxsackievirus A24 isolate DSO-26/2005 complete genome. len=7461
600		(+)		|||| | |||||||||||||||||| |||||||||||||| ||| ||||| | | ||||| | || |||||||	75
600	389005	(+)	27	TTAAgAgAGCTCTGGGGTTGTTCCCggCCCAGAGGCCCACGgGGCtGCTAGacCcCcGGTATcAtGGaACCCTTG	101	4990299_x0001_	1
601	1	(+)	5	TTAAAACaGctCTGGGGTTGTtCcCACcCCAGaGGCCCACGTGGCGGCTaGTACActGGtaTtAcGGtACcCTTG	79	DQ443002 Human coxsackievirus A24 isolate DSO-26/2005 complete genome. len=7461
601		(+)		||||||| | |||||||||| | ||| |||| |||||||||||||||| ||||| || | | || || ||||	75
601	379196	(+)	27	TTAAAACcGtgCTGGGGTTGTaCgCACtCCAGcGGCCCACGTGGCGGCTgGTACAgaGGagTcAaGGcACaCTTG	101	4528876_x0001_	1
602	1	(+)	5	TTAAAACAGCTCtGGGGtTGTtCCCACccCagAGGcCCACGTGGcGG	51	DQ443002 Human coxsackievirus A24 isolate DSO-26/2005 complete genome. len=7461
602		(+)		|||||||||||| |||| ||| ||||| | ||| |||||||| ||	47
602	326230	(+)	27	TTAAAACAGCTCaGGGGgTGTaCCCACagCtaAGGgCCACGTGGgGG	73	9242338_x0001_	1
603	1	(+)	5	TTAAAACAGCTcTGGgGTTGTtCcCACcCCAGAGGCcCACGTGGCGGCTAGTACacTGGTATtACGGtACcCTTG	79	DQ443002 Human coxsackievirus A24 isolate DSO-26/2005 complete genome. len=7461
603		(+)		||||||||||| ||| ||||| | ||| |||||||| ||||||||||||||||| |||||| |||| || ||||	75
603	326098	(+)	27	TTAAAACAGCTaTGGtGTTGTaCgCACtCCAGAGGCaCACGTGGCGGCTAGTACtaTGGTATgACGGgACaCTTG	101	2240989_x0001_	1
604	1	(+)	5	TTAAAACAGCTcTGGGGTTGTtCCCACCCCAGAGGCCCACGTGGCGGCTAGTA	57	DQ443002 Human coxsackievirus A24 isolate DSO-26/2005 complete genome. len=7461
604		(+)		||||||||||| ||||||||| |||||||||||||||||||||||||||||||	53
604	325965	(+)	27	TTAAAACAGCTaTGGGGTTGTaCCCACCCCAGAGGCCCACGTGGCGGCTAGTA	79	8827083_x0001_	1
605	1	(+)	5	TTAAAAcAgCTCTGGGGTTGTtCCCaCCCCagAGGCCCACgtGGcGG	51	DQ443002 Human coxsackievirus A24 isolate DSO-26/2005 complete genome. len=7461
605		(+)		|||||| | |||||||||||| ||| |||| |||||||| || ||	47
605	321159	(+)	27	TTAAAAaAaCTCTGGGGTTGTgCCCcCCCCccAGGCCCACccGGgGG	73	9060739_x0001_	1
606	1	(+)	5	TTAAAACaGCTCTGGGGTTGTtCCCACCCCAGAGGCCCACGTGGCGGCTAGTACA	59	DQ443002 Human coxsackievirus A24 isolate DSO-26/2005 complete genome. len=7461
606		(+)		|||||||.||||||||||||| |||||||||||||||||||||||||||||||||	55
606	379257	(+)	27	TTAAAAC-GCTCTGGGGTTGTaCCCACCCCAGAGGCCCACGTGGCGGCTAGTACA	80	12930407	1
607	1	(+)	5	TTAAAACAGCTcTGGGGTTgTtCCCACCcCAGAGGcCCACGtgGCGGCTAGtACaCtGGtATtACGgtACCCTTG	79	DQ443002 Human coxsackievirus A24 isolate DSO-26/2005 complete genome. len=7461
607		(+)		||||||||||| ||||||| | |||||| |||||| ||||| |||||||| || | || || ||| |||||||	75
607	325815	(+)	27	TTAAAACAGCTaTGGGGTTcTaCCCACCgCAGAGGaCCACGatGCGGCTAGcACtCcGGgATcACGcgACCCTTG	101	10378303	1
608	1	(+)	5	TTAAAACaGCTCTGGGGTTGTtCCCACCCCAGAGGCCCACGTGGCGGCTAGTACA	59	DQ443002 Human coxsackievirus A24 isolate DSO-26/2005 complete genome. len=7461
608		(+)		||||||| ||||||||||||| |||||||||||||||||||||||||||||||||	55
608	379379	(+)	27	TTAAAACgGCTCTGGGGTTGTaCCCACCCCAGAGGCCCACGTGGCGGCTAGTACA	81	8535119_x0001_	1
609	1	(+)	5	TTAAAACAGCTCTGGgGTTGTtCcCACCCcAGAgGCcCACGTGGCggCTaG--TaCActGGTATtaCGgtACCCTT	78	DQ443002 Human coxsackievirus A24 isolate DSO-26/2005 complete genome. len=7461
609		(+)		||||||||||||||| ||||| | ||||| ||| || |||||||| || |--| ||..||||| || ||||||	76
609	388759	(+)	27	TTAAAACAGCTCTGGaGTTGTaCtCACCCtAGAaGCgCACGTGGCtaCTcGctTgCA--GGTATctCGtaACCCTT	100	2215892_x0001_	1
610	1	(+)	5	TTAAAACAGCTcTGGGgTTGTtCCCACccCAGAGGCCcACGTGGcgGCTaGTAcactGGtaTtACGGTAccCTT	78	DQ443002 Human coxsackievirus A24 isolate DSO-26/2005 complete genome. len=7461
610		(+)		||||||||||| |||| |||| ||||| |||||||| |||||| ||| ||| || | |||||| |||	74
610	385943	(+)	27	TTAAAACAGCTaTGGGaTTGTaCCCACgaCAGAGGCCaACGTGGtaGCTcGTAgtgcGGggTaACGGTAtaCTT	100	11459120	1
611	1	(+)	5	TTAAAACAGCTCTGGGGTTgTtCCcACCCCAGAggCCCACGtGGCgGCTAGTACaCtGgtATtACgGTACCCtTG	79	DQ443002 Human coxsackievirus A24 isolate DSO-26/2005 complete genome. len=7461
611		(+)		||||||||||||||||||| | || |||||||| |||||| ||| |||||||| | | || || |||||| ||	75
611	304368	(+)	27	TTAAAACAGCTCTGGGGTTcTaCCgACCCCAGAcaCCCACGcGGCcGCTAGTACtCcGtcATgACcGTACCCgTG	101	3343872_x0001_	1
612	1	(+)	5	TTAAAACAGCTCtGGGGTTGTTcCCACCCCAGAgGCCCACGtGGCggCTAGTACaCtGGT	64	DQ443002 Human coxsackievirus A24 isolate DSO-26/2005 complete genome. len=7461
612		(+)		|||||||||||| ||||||||| |||||||||| ||||||| ||| ||||||| | |||	60
612	326713	(+)	27	TTAAAACAGCTCcGGGGTTGTTtCCACCCCAGAtGCCCACGgGGCccCTAGTACtCcGGT	86	7261700_x0001_	1
613	1	(+)	5	TTAAAACAGcTCTGGGGTTGTtCCcACCCCAGAGGCCcaCGTGGCGGCTAGTACACTGGTATtACGGtACCCTTG	79	DQ443002 Human coxsackievirus A24 isolate DSO-26/2005 complete genome. len=7461
613		(+)		||||||||| ||||||||||| || |||||||||||| ||||||||||||||||||||||| |||| |||||||	75
613	378314	(+)	27	TTAAAACAGtTCTGGGGTTGTaCCaACCCCAGAGGCCacCGTGGCGGCTAGTACACTGGTATcACGGgACCCTTG	101	7481019_x0001_	1
614	1	(+)	5	TTAAAACAGCTCtGGGGTTgTtCCCAcCCCAGAGGCCCAcgTGGcGGCtAgTacaCtgGtaTtACGGtACCC	76	DQ443002 Human coxsackievirus A24 isolate DSO-26/2005 complete genome. len=7461
614		(+)		|||||||||||| |||||| | |||| |||||||||||| ||| ||| | | | | | |||| ||||	72
614	326715	(+)	27	TTAAAACAGCTCcGGGGTTtTaCCCAaCCCAGAGGCCCAtcTGGtGGCcAaTtatCccGcgTcACGGgACCC	98	8430703_x0001_	1
615	1	(+)	5	TTAAaACAGCTCTGGGGTTGTtCCCACCCCAGAGGCCCACGTGGCGGCTAGTACA	59	DQ443002 Human coxsackievirus A24 isolate DSO-26/2005 complete genome. len=7461
615		(+)		|||| |||||||||||||||| |||||||||||||||||||||||||||||||||	55
615	381397	(+)	27	TTAAtACAGCTCTGGGGTTGTaCCCACCCCAGAGGCCCACGTGGCGGCTAGTACA	81	11020122	1
616	1	(+)	5	TTAAAACAGCTCTgGGGtTGTtCCCACcCCAGAgGCCCaCGtGGCGGC-tAGtACactGGTatTAC-GGtAC-CCT	77	DQ443002 Human coxsackievirus A24 isolate DSO-26/2005 complete genome. len=7461
616		(+)		||||||||||||| ||| ||| ||||| ||||| |||| || ||||||- || || |||..|||-|| ||-|||	76
616	327666	(+)	27	TTAAAACAGCTCTcGGGgTGTaCCCACtCCAGAcGCCCcCGcGGCGGCaaAGaACctaGGT--TACaGGgACaCCT	100	7860465_x0001_	1
617	1	(+)	5	TTAAAACAGCTCTgGGGTTGTtCCCACCCCAGAgGCCCACGtGGCgGCTAGTAcACtGGtATtaCGGtACCCTtG	79	DQ443002 Human coxsackievirus A24 isolate DSO-26/2005 complete genome. len=7461
617		(+)		||||||||||||| ||||||| ||||||||||| ||||||| ||| ||||||| || || || ||| ||||| |	75
617	376738	(+)	27	TTAAAACAGCTCTtGGGTTGTaCCCACCCCAGAcGCCCACGcGGCaGCTAGTAgACcGGaATacCGGcACCCTgG	101	11463712	1
618	1	(+)	5	TTAAAACAGCTCTgGGGTTGTtCCCACCCCAGAGGCCCACGTGGCGGCTAGTACAcTgGtATTAC	69	DQ443002 Human coxsackievirus A24 isolate DSO-26/2005 complete genome. len=7461
618		(+)		||||||||||||| ||||||| |||||||||||||||||||||||||||||||||.| |.|||||	65
618	327763	(+)	27	TTAAAACAGCTCTcGGGTTGTaCCCACCCCAGAGGCCCACGTGGCGGCTAGTACA-TcG-ATTAC	89	8119071_x0001_	1
619	1	(+)	5	TTAAAACAGCTCTgGGGTTGTtCCCACCCCAGAGGCCCACGTGGCGGCTAGTAcaCTGGTATtACGGtACCCTTG	79	DQ443002 Human coxsackievirus A24 isolate DSO-26/2005 complete genome. len=7461
619		(+)		||||||||||||| ||||||| ||||||||||||||||||||||||||||||| ||||||| |||| |||||||	75
619	327762	(+)	27	TTAAAACAGCTCTcGGGTTGTaCCCACCCCAGAGGCCCACGTGGCGGCTAGTAacCTGGTATcACGGgACCCTTG	101	13030438	1
620	1	(+)	5	TTAAAACAGCTCTgGGGTTGTtCCcACCCCAGAGGCCCaCGTGGcGgCtAgtACaCtGGtAttACGGtACCCTtG	79	DQ443002 Human coxsackievirus A24 isolate DSO-26/2005 complete genome. len=7461
620		(+)		||||||||||||| ||||||| || ||||||||||||| ||||| | | | || | || | |||| ||||| |	75
620	327692	(+)	27	TTAAAACAGCTCTcGGGTTGTaCCaACCCCAGAGGCCCcCGTGGgGcCcAccACcCcGGgAccACGGaACCCTcG	101	163912	1
621	1	(+)	5	TTAAAACAGCTCTgGGGtTGTtCCcACCCCAGAGGCCCACGtGGCGGcTAGtACaCtGGTaTtACgGtACCCTTG	79	DQ443002 Human coxsackievirus A24 isolate DSO-26/2005 complete genome. len=7461
621		(+)		||||||||||||| ||| ||| || |||||||||||||||| ||||| ||| || | ||| | || | |||||||	75
621	327644	(+)	27	TTAAAACAGCTCTcGGGgTGTaCCaACCCCAGAGGCCCACGcGGCGGgTAGaACtCcGGTgTcACcGgACCCTTG	101	7170719_x0001_	1
622	1	(+)	5	TTAAAACAGCTCTgGGGTTgTtCCCaCCCCaGAgGCCCaCGtGGcGG	51	DQ443002 Human coxsackievirus A24 isolate DSO-26/2005 complete genome. len=7461
622		(+)		||||||||||||| ||||| | ||| |||| || |||| || || ||	47
622	327856	(+)	27	TTAAAACAGCTCTcGGGTTtTaCCCcCCCCcGAaGCCCcCGcGGaGG	73	6772068_x0001_	1
623	1	(+)	5	TTAAAACAGCTCTgGGGtTGTtCcCACCCCAgAGGCCcACGTGGCgGCTAGTaCaCtGGTATtaCGGtACCCTT	78	DQ443002 Human coxsackievirus A24 isolate DSO-26/2005 complete genome. len=7461
623		(+)		||||||||||||| ||| ||| | ||||||| ||||| ||||||| |||||| | | ||||| ||| ||||||	74
623	327628	(+)	27	TTAAAACAGCTCTcGGGcTGTaCaCACCCCAtAGGCCtACGTGGCcGCTAGTcCtCcGGTATctCGGaACCCTT	100	1086579_x0001_	1
624	1	(+)	5	TTAAAACAGCTCTgGGGTTGTtCcCACCCCAGAGgcCCACGTGgcgGctAGTacACTG--GTaTtACggTACCCTTG	79	DQ443002 Human coxsackievirus A24 isolate DSO-26/2005 complete genome. len=7461
624		(+)		||||||||||||| ||||||| | |||||||||| ||||||| | |||..||||--|| | || ||||||||	77
624	327585	(+)	27	TTAAAACAGCTCTaGGGTTGTaCgCACCCCAGAGaaCCACGTGcatGggAGT--ACTGccGTcTcACacTACCCTTG	101	2883492_x0001_	1
625	1	(+)	5	TTAAAACAGCTCTgGGGTTGTtCCCaCcCCAGaGGCCCACGtGGCGGCTaGTAcACtgGTATtAcGGTAcCCTTG	79	DQ443002 Human coxsackievirus A24 isolate DSO-26/2005 complete genome. len=7461
625		(+)		||||||||||||| ||||||| ||| | |||| |||||||| ||||||| ||| || |||| | |||| |||||	75
625	327578	(+)	27	TTAAAACAGCTCTaGGGTTGTaCCCcCaCCAGcGGCCCACGcGGCGGCTcGTAaACccGTATcAaGGTAaCCTTG	101	4179605_x0001_	1
626	1	(+)	5	TTAAAACAGCTCTgGGGTTGTtCCCACCCCAGAGGCCCACGTGGCGGCTAGTACA	59	DQ443002 Human coxsackievirus A24 isolate DSO-26/2005 complete genome. len=7461
626		(+)		||||||||||||| ||||||| |||||||||||||||||||||||||||||||||	55
626	327516	(+)	27	TTAAAACAGCTCTaGGGTTGTaCCCACCCCAGAGGCCCACGTGGCGGCTAGTACA	81	13923221	1
627	1	(+)	5	TTAAAACAGCTCTgGGGTTGTtCcCaCCCcAGaGGccCaCGTGGCGGCTaGTAcaCtGGtattaCGGTACCCTTG	79	DQ443002 Human coxsackievirus A24 isolate DSO-26/2005 complete genome. len=7461
627		(+)		||||||||||||| ||||||| | | ||| || || | |||||||||| ||| | || |||||||||||	75
627	327847	(+)	27	TTAAAACAGCTCTcGGGTTGTaCtCgCCCaAGcGGagCgCGTGGCGGCTgGTAatCcGGggaccCGGTACCCTTG	101	13269684	1
628	1	(+)	5	TTAAAACAGCTCTGggGtTGTtCCCACCCCAGAGGCCCACgTgGcGGCTAGTaCactGGTATtACgGTACcCTTG	79	DQ443002 Human coxsackievirus A24 isolate DSO-26/2005 complete genome. len=7461
628		(+)		|||||||||||||| | ||| |||||||||||||||||| | | ||||||| | ||||| || |||| ||||	75
628	327877	(+)	27	TTAAAACAGCTCTGaaGaTGTaCCCACCCCAGAGGCCCACcTcGgGGCTAGTcCgaaGGTATcACaGTACaCTTG	101	330623	1
629	1	(+)	5	TTAAAACAGCTCTgGGGtTGTtCCCaCCCCAgAGGCCCAcGTGGCGGCtaGTaC-aCTGgTaTtACgGtAcCCTTG	79	DQ443002 Human coxsackievirus A24 isolate DSO-26/2005 complete genome. len=7461
629		(+)		||||||||||||| ||| ||| ||| ||||| ||||||| |||||||| || |- ||| |.| || | | |||||	76
629	327430	(+)	27	TTAAAACAGCTCTaGGGgTGTaCCCcCCCCAaAGGCCCAaGTGGCGGCccGTgCttCTGtT-TcACcGgAaCCTTG	101	5162689_x0001_	1
630	1	(+)	5	TTAAAACAGCTCTgGGGtTGTT--CCCaCCCCAgAGgCCC	42	DQ443002 Human coxsackievirus A24 isolate DSO-26/2005 complete genome. len=7461
630		(+)		||||||||||||| ||| ||||--||| ||||| || |||	40
630	376654	(+)	27	TTAAAACAGCTCTtGGGgTGTTacCCCcCCCCAcAGcCCC	66	8095006_x0001_	1
631	1	(+)	5	TTAAAACAGCTCTGGGGtTGTtCCCAcCCCAGAGGCCCACgTGGCGgCTAgtacaCtGgTATtacGGtAcCCTTG	79	DQ443002 Human coxsackievirus A24 isolate DSO-26/2005 complete genome. len=7461
631		(+)		||||||||||||||||| ||| |||| ||||||||||||| ||||| ||| | | ||| || | |||||	75
631	307893	(+)	27	TTAAAACAGCTCTGGGGaTGTaCCCAaCCCAGAGGCCCACcTGGCGcCTAtcggtCcGtTATccaGGaAgCCTTG	101	4685136_x0001_	1
632	1	(+)	5	TTAAAACAGCTCTGgGGtTGTtCCCAcCCCAgAGGccCACGTGGcGgCTAgtACaCtGGTATtACGGtACccTTG	79	DQ443002 Human coxsackievirus A24 isolate DSO-26/2005 complete genome. len=7461
632		(+)		|||||||||||||| || ||| |||| |||| ||| ||||||| | ||| || | ||||| |||| || |||	75
632	327950	(+)	27	TTAAAACAGCTCTGaGGaTGTaCCCAaCCCAcAGGatCACGTGGaGtCTAtgACtCcGGTATcACGGgACgaTTG	101	3999516_x0001_	1
633	1	(+)	5	TTAAAACAGCTCTgGGGtTGTtCCCACCCCaGAGGCCCaCgtGGC	49	DQ443002 Human coxsackievirus A24 isolate DSO-26/2005 complete genome. len=7461
633		(+)		||||||||||||| ||| ||| |||||||| ||||||| | |||	45
633	376645	(+)	27	TTAAAACAGCTCTtGGGgTGTaCCCACCCCcGAGGCCCcCccGGC	71	7241665_x0001_	1
634	1	(+)	5	TTAAAACAGCTCTgGGGtTGTtCCCACcCCagAGGCCCACgtggCGGCTaGtACaCtGGtATtACgGTAccCTT	78	DQ443002 Human coxsackievirus A24 isolate DSO-26/2005 complete genome. len=7461
634		(+)		||||||||||||| ||| ||| ||||| || |||||||| ||||| | || | || || || ||| |||	74
634	376647	(+)	27	TTAAAACAGCTCTtGGGgTGTaCCCACgCCgcAGGCCCACccatCGGCTtGaACtCcGGaATcACtGTAtaCTT	100	31977	1
635	1	(+)	5	TTAAAACAGCTCTgGGGTTGTtCcCACcCCAGAGgcCCACGTGGCGGCTAgTAcaCtGG-TATtaCGGtAcCCTTG	79	DQ443002 Human coxsackievirus A24 isolate DSO-26/2005 complete genome. len=7461
635		(+)		||||||||||||| ||||||| | ||| |||||| |||||||||||||| || | ||-||| |||.| |||||	76
635	376707	(+)	27	TTAAAACAGCTCTtGGGTTGTaCaCACtCCAGAGctCCACGTGGCGGCTAcTAatCcGGaTATacCGG-AgCCTTG	101	3297147_x0001_	1
636	1	(+)	5	TTAAAACAGCTCTgGGGTTGTtCCCACCCcAGAGgCCcACGTGGcGGCtaGTAcaCtGGtATtACGGTACCCTTG	79	DQ443002 Human coxsackievirus A24 isolate DSO-26/2005 complete genome. len=7461
636		(+)		||||||||||||| ||||||| ||||||| |||| || |||||| ||| ||| | || || ||||||||||||	75
636	376720	(+)	27	TTAAAACAGCTCTtGGGTTGTaCCCACCCaAGAGaCCgACGTGGaGGCcgGTAtgCcGGgATaACGGTACCCTTG	101	8730137_x0001_	1
637	1	(+)	5	TTAAAACAGCTCTgGGGTTGTtCCcACCCCAGAGGCCCACGtGGCGGcTagtACaCtGGtaTTACgGT-aCCCTTG	79	DQ443002 Human coxsackievirus A24 isolate DSO-26/2005 complete genome. len=7461
637		(+)		||||||||||||| ||||||| || |||||||||||||||| ||||| | || | ||..|||| ||- ||||||	76
637	376710	(+)	27	TTAAAACAGCTCTtGGGTTGTaCCaACCCCAGAGGCCCACGcGGCGGtTgaaACtCcGG--TTACcGTgtCCCTTG	100	11421145	1
638	1	(+)	5	TTAAAACAGCTCTgGGGTTGTtCCcACCCCAGAGGCCCACG-TgGcGGC	52	DQ443002 Human coxsackievirus A24 isolate DSO-26/2005 complete genome. len=7461
638		(+)		||||||||||||| ||||||| || ||||||||||||||||-| | |||	49
638	376711	(+)	27	TTAAAACAGCTCTtGGGTTGTaCCaACCCCAGAGGCCCACGcTcGgGGC	75	1687123_x0001_	1
639	1	(+)	5	TTAAAACAGCTCTGGGGTTGTtCCCACCCCAGAGGCCCACGTgGCgGCTAGTACaCTGgtATtACGGtAcCCTTG	79	DQ443002 Human coxsackievirus A24 isolate DSO-26/2005 complete genome. len=7461
639		(+)		||||||||||||||||||||| |||||||||||||||||||| || |||||||| ||| || |||| | |||||	75
639	391018	(+)	27	TTAAAACAGCTCTGGGGTTGTaCCCACCCCAGAGGCCCACGTtGCtGCTAGTACcCTGtcATcACGGgAaCCTTG	101	3948237_x0001_	1
640	1	(+)	5	TTAAAACAGCTCTgGGGTTGTtCCCAcCCCAGAgGCCCaCG-tGGCGGctaGtAcaCtGGtATtACgGtACCC	76	DQ443002 Human coxsackievirus A24 isolate DSO-26/2005 complete genome. len=7461
640		(+)		||||||||||||| ||||||| |||| |||||| |||| ||- ||||| | | | ||.|| || | ||||	73
640	376712	(+)	27	TTAAAACAGCTCTtGGGTTGTaCCCAaCCCAGAaGCCCcCGcgGGCGGaagGcAtcCcGG-ATcACcGaACCC	98	12272970	1
641	1	(+)	5	TTAAAACAGCTCTgGGGTTgTtCCcACCCcAGAGgCCcaCGTGGCGGCTAGtAcaCtgGTATtAcgGTACcCTTG	79	DQ443002 Human coxsackievirus A24 isolate DSO-26/2005 complete genome. len=7461
641		(+)		||||||||||||| ||||| | || |||| |||| || |||||||||||| | | |||| | |||| ||||	75
641	327437	(+)	27	TTAAAACAGCTCTaGGGTTaTaCCaACCCtAGAGaCCttCGTGGCGGCTAGgAttCcaGTATaAacGTACaCTTG	101	8108723_x0001_	1
642	1	(+)	5	TTAAAACAGCTCtGGGGTTGTtcCCACCCCAGAGGCCCACGTGGCGGcTAgTACactGGtATtACGGTACCCTTG	79	DQ443002 Human coxsackievirus A24 isolate DSO-26/2005 complete genome. len=7461
642		(+)		|||||||||||| |||||||| |||||||||||||||||||||||| || ||| || || ||||||||||||	75
642	307833	(+)	27	TTAAAACAGCTCgGGGGTTGTagCCACCCCAGAGGCCCACGTGGCGGgTAcTACgtgGGcATcACGGTACCCTTG	101	1604901_x0001_	1
643	1	(+)	5	TTAAAACAGCTCTGGGGtTGTtCCCACcCCAGAGGCcCACGTgGcGGCTaGTACactGGTATtAcGGTaCCCTTG	79	DQ443002 Human coxsackievirus A24 isolate DSO-26/2005 complete genome. len=7461
643		(+)		||||||||||||||||| ||| ||||| |||||||| ||||| | |||| |||| ||||| | ||| ||||||	75
643	390109	(+)	27	TTAAAACAGCTCTGGGGaTGTaCCCACaCCAGAGGCtCACGTcGaGGCTtGTACttcGGTATcAaGGTcCCCTTG	101	12659544	1
644	1	(+)	5	TTAAAACAGcTCTGGGGTTGTtCCCACCCCAGAGGCCCACGTGGCGGCTAGTACA	59	DQ443002 Human coxsackievirus A24 isolate DSO-26/2005 complete genome. len=7461
644		(+)		||||||||| ||||||||||| |||||||||||||||||||||||||||||||||	55
644	377978	(+)	27	TTAAAACAGgTCTGGGGTTGTaCCCACCCCAGAGGCCCACGTGGCGGCTAGTACA	81	9184169_x0001_	1
645	1	(+)	5	TTAAAACAGCTcTGGGgTTGTtCCCACcCCAGAGGcCCACGTgGCGGCTAGtACactGgTaTtACGGtaCCCTTG	79	DQ443002 Human coxsackievirus A24 isolate DSO-26/2005 complete genome. len=7461
645		(+)		||||||||||| |||| |||| ||||| ||||||| |||||| |||||||| || | | | |||| ||||||	75
645	377680	(+)	27	TTAAAACAGCTtTGGGtTTGTaCCCACgCCAGAGGaCCACGTaGCGGCTAGgACcgcGaTcTcACGGgtCCCTTG	101	4028534_x0001_	1
646	1	(+)	5	TTAAAACAGCTCTGGGGTTGTtCCCACCCCAGAGGCCCACGTGGCGGCTAGTACA	59	DQ443002 Human coxsackievirus A24 isolate DSO-26/2005 complete genome. len=7461
646		(+)		||||||||||||||||||||| |||||||||||||||||||||||||||||||||	55
646	298205	(+)	26	TTAAAACAGCTCTGGGGTTGTaCCCACCCCAGAGGCCCACGTGGCGGCTAGTACA	80	2438729_x0001_	1
647	1	(+)	5	TTAAAACAGCTCTGGGGtTGTtCCCAcCCCAGAGGCcCACGtGGCGGCtAGtACaCtGgtATtaCgGTACCCTT	78	DQ443002 Human coxsackievirus A24 isolate DSO-26/2005 complete genome. len=7461
647		(+)		||||||||||||||||| ||| |||| ||||||||| |||| |||||| || || | | || | ||||||||	74
647	390551	(+)	27	TTAAAACAGCTCTGGGGgTGTaCCCAaCCCAGAGGCgCACGgGGCGGCcAGcACgCcGtgATcgCaGTACCCTT	100	3899181_x0001_	1
648	1	(+)	5	TTAAAACAGCTcTgGGGTTGTtCCCaCCcCAGAGGCcCACGtGGCGGCtAGTAC-aCTgGTATtACGGtACcCTTG	79	DQ443002 Human coxsackievirus A24 isolate DSO-26/2005 complete genome. len=7461
648		(+)		||||||||||| | ||||||| ||| || ||||||| |||| |||||| |||||- ||.|||| |||| || ||||	76
648	377694	(+)	27	TTAAAACAGCTtTtGGGTTGTaCCCgCCgCAGAGGCaCACGgGGCGGCgAGTACttCT-GTATcACGGgACaCTTG	101	2025241_x0001_	1
649	1	(+)	5	TTAAAACAGCTCtGGGGTTGTtCCCACCCCAGAGGCCCACGTGGCGGCTAGTACA	59	DQ443002 Human coxsackievirus A24 isolate DSO-26/2005 complete genome. len=7461
649		(+)		|||||||||||| |||||||| |||||||||||||||||||||||||||||||||	55
649	326945	(+)	27	TTAAAACAGCTCgGGGGTTGTaCCCACCCCAGAGGCCCACGTGGCGGCTAGTACA	81	13784165	1
650	1	(+)	5	TTAAAACAGCTcTGGGGTTGTtCCCACCCCAGAGGCCCACGTGGCGGCTAGTA	57	DQ443002 Human coxsackievirus A24 isolate DSO-26/2005 complete genome. len=7461
650		(+)		||||||||||| ||||||||| |||||||||||||||||||||||||||||||	53
650	377593	(+)	27	TTAAAACAGCTtTGGGGTTGTaCCCACCCCAGAGGCCCACGTGGCGGCTAGTA	79	3556250_x0001_	1
651	1	(+)	5	TTAAAACAGCTCTgGGGTTGTtCcCACCCCAGAgGcCCACGTGGcGGCTAGTACactGGtATtAcGGtACCCTTG	79	DQ443002 Human coxsackievirus A24 isolate DSO-26/2005 complete genome. len=7461
651		(+)		||||||||||||| ||||||| | ||||||||| | |||||||| ||||||||| || || | || |||||||	75
651	390250	(+)	27	TTAAAACAGCTCTcGGGTTGTaCtCACCCCAGAtGgCCACGTGGtGGCTAGTACttcGGgATcAgGGgACCCTTG	101	8920716_x0001_	1
652	1	(+)	5	TTAAAACAGCTCtGGGGtTGTtCcCACcCCAgagGCCCACGtGGcgGCT	53	DQ443002 Human coxsackievirus A24 isolate DSO-26/2005 complete genome. len=7461
652		(+)		|||||||||||| |||| ||| | ||| ||| ||||||| || |||	49
652	326799	(+)	27	TTAAAACAGCTCgGGGGaTGTaCaCACgCCAaccGCCCACGcGGacGCT	75	6805630_x0001_	1
653	1	(-)	5	TTAAAACAGCTCTGGGGTTGTTCCCACCCCAGAGGCCcAcGTG	47	DQ443002 Human coxsackievirus A24 isolate DSO-26/2005 complete genome. len=7461
653		(-)		||||||||||||||||||||||||||||||||||||| | |||	43
653	443943	(-)	59	TTAAAACAGCTCTGGGGTTGTTCCCACCCCAGAGGCCtAtGTG	17	6482238_x0001_	1
654	1	(+)	5	TTAAAACAGCTCtGGggTTGTtcCCAcCCCAgAGgCCCACGTgGCGGCTAGTACactGGTAT-TACGGtACcCTT	78	DQ443002 Human coxsackievirus A24 isolate DSO-26/2005 complete genome. len=7461
654		(+)		|||||||||||| || |||| ||| |||| || ||||||| ||||||||||| |||||-|||||.|| |||	75
654	390166	(+)	27	TTAAAACAGCTCaGGatTTGTaaCCAtCCCAtAGcCCCACGTaGCGGCTAGTACgtaGGTATcTACGG-ACaCTT	100	7022482_x0001_	1
655	1	(+)	5	TTAAAACAGCTCtGGGGTTGTtCCCACCCCAGAGGCCCACGTGGCGGCtAGTAC-ACTGGtAtTACGGTAcCCTTG	79	DQ443002 Human coxsackievirus A24 isolate DSO-26/2005 complete genome. len=7461
655		(+)		|||||||||||| |||||||| |||||||||||||||||||||||||| |||||-|||||.| ||||||| |||||	76
655	390676	(+)	27	TTAAAACAGCTCgGGGGTTGTaCCCACCCCAGAGGCCCACGTGGCGGCgAGTACtACTGG-AgTACGGTAgCCTTG	101	9241111_x0001_	1
656	1	(+)	5	TTAAAACAGCTcTGGGGtTGTTCCCACCCCAGAGGCCCACGTGGC	49	DQ443002 Human coxsackievirus A24 isolate DSO-26/2005 complete genome. len=7461
656		(+)		||||||||||| ||||| |||||||||||||||||||||||||||	45
656	377501	(+)	27	TTAAAACAGCTtTGGGGgTGTTCCCACCCCAGAGGCCCACGTGGC	71	7750802_x0001_	1
657	1	(+)	5	TTAAAACAGCTcTGGGGTTGTtCCCACCCCAGAGGCCCACGTGGCGGCTAGTACA	59	DQ443002 Human coxsackievirus A24 isolate DSO-26/2005 complete genome. len=7461
657		(+)		||||||||||| ||||||||| |||||||||||||||||||||||||||||||||	55
657	307804	(+)	27	TTAAAACAGCTaTGGGGTTGTaCCCACCCCAGAGGCCCACGTGGCGGCTAGTACA	81	1002719_x0001_	1
658	1	(+)	5	TTAAAACAGCTCTgGGGTTGTtCCCAcCCCAGAGGCcCACGTGGCGGcTaGTAcaCtGGTAttACGGTAcCCTtG	79	DQ443002 Human coxsackievirus A24 isolate DSO-26/2005 complete genome. len=7461
658		(+)		||||||||||||| ||||||| |||| ||||||||| |||||||||| | ||| | |||| |||||| ||| |	75
658	377071	(+)	27	TTAAAACAGCTCTtGGGTTGTaCCCAgCCCAGAGGCtCACGTGGCGGgTgGTAgtCcGGTAgcACGGTAaCCTgG	101	1268577_x0001_	1
659	1	(+)	5	TTAAAACAGCTCTgGGGTTGTtCCCACCCCAGAGGCCCA--CGtGGCggcTAGTacAcTgGTATTA	68	DQ443002 Human coxsackievirus A24 isolate DSO-26/2005 complete genome. len=7461
659		(+)		||||||||||||| ||||||| |||||||||||||||||--|| ||| ||||. | | ||||||	66
659	377003	(+)	27	TTAAAACAGCTCTtGGGTTGTaCCCACCCCAGAGGCCCAggCGaGGCctaTAGT-gAgTcGTATTA	91	10455541	1
660	1	(+)	5	TTAAAACAGCTCTgGGGTTGTtCCCACCCCAgAGGcCCACGTGGcgGCTAGTAC-ACTGGtATtACGGTACCCTtG	79	DQ443002 Human coxsackievirus A24 isolate DSO-26/2005 complete genome. len=7461
660		(+)		||||||||||||| ||||||| ||||||||| ||| |||||||| ||||||||-|||||.|| |||||||||| |	76
660	377052	(+)	27	TTAAAACAGCTCTtGGGTTGTaCCCACCCCAtAGGaCCACGTGGacGCTAGTACtACTGG-ATcACGGTACCCTcG	101	2004996_x0001_	1
661	1	(+)	5	TTAAAACAGCTCTgGGGTTGTtCCCACCCCaGAgGCCCACGtgGCGGCTAgtACaCtgGTATtACGGTACCCTT	78	DQ443002 Human coxsackievirus A24 isolate DSO-26/2005 complete genome. len=7461
661		(+)		||||||||||||| ||||||| |||||||| || ||||||| ||||||| || | |||| |||||||||||	74
661	377055	(+)	27	TTAAAACAGCTCTtGGGTTGTaCCCACCCCcGAaGCCCACGacGCGGCTAcgACtCctGTATcACGGTACCCTT	100	6189602_x0001_	1
662	1	(+)	5	TTAAAACAGCTCTgGGGTTGTtCCCACCCCaGAgGcCCACGTggCGGCtaGTACaCtGGTATtACGGtacCCTTG	79	DQ443002 Human coxsackievirus A24 isolate DSO-26/2005 complete genome. len=7461
662		(+)		||||||||||||| ||||||| |||||||| || | |||||| |||| |||| | ||||| |||| |||||	75
662	377057	(+)	27	TTAAAACAGCTCTtGGGTTGTaCCCACCCCgGAaGaCCACGTaaCGGCgcGTACtCcGGTATgACGGggaCCTTG	101	4911322_x0001_	1
663	1	(+)	5	TTAAAACAGCTCTgGGGTTGTtCcCAcCCCAGAGGCCcACGTGGCGGCTAGtACaCtGGtAttACGgtaCcCTTG	79	DQ443002 Human coxsackievirus A24 isolate DSO-26/2005 complete genome. len=7461
663		(+)		||||||||||||| ||||||| | || |||||||||| ||||||||||||| || | || | ||| | ||||	75
663	377083	(+)	27	TTAAAACAGCTCTtGGGTTGTaCtCAaCCCAGAGGCCaACGTGGCGGCTAGgACtCcGGgAgcACGtgtCgCTTG	101	786001	1
664	1	(+)	5	TTAAAACAGCTCTGGGgTTGTtCCCAcCCCAGAGGCCCACGTGGcgGCTAGtACaCtGgTAttACGGTACcCTTG	79	DQ443002 Human coxsackievirus A24 isolate DSO-26/2005 complete genome. len=7461
664		(+)		|||||||||||||||| |||| |||| ||||||||||||||||| ||||| || | | || ||||||| ||||	75
664	390694	(+)	27	TTAAAACAGCTCTGGGcTTGTaCCCAtCCCAGAGGCCCACGTGGtcGCTAGgACtCcGtTAgcACGGTACgCTTG	101	1297248_x0001_	1
665	1	(+)	5	TTAAAACAGCTcTGGGGtTGTtCCCACcCCAGAGGCCCACGtGGCGGcTAGTACaCtGgTATtAcGGTACcCTTG	79	DQ443002 Human coxsackievirus A24 isolate DSO-26/2005 complete genome. len=7461
665		(+)		||||||||||| ||||| ||| ||||| ||||||||||||| ||||| |||||| | | ||| | ||||| ||||	75
665	377196	(+)	27	TTAAAACAGCTgTGGGGaTGTaCCCACaCCAGAGGCCCACGaGGCGGaTAGTACtCcGtTATcAaGGTACaCTTG	101	5296913_x0001_	1
666	1	(+)	5	TTAAAACAGCTCTGGGGTTGTTcCcACccCagaGGcCcacGTgGCGGCtaGTAcACT	61	DQ443002 Human coxsackievirus A24 isolate DSO-26/2005 complete genome. len=7461
666		(+)		|||||||||||||||||||||| | || | || | || |||||..||| |||	57
[truncated: 69,295 more rows]

## Sheet: S4 - HIVE Computations
EXAMPLE 1 - POLIO RECOMBINATION	Computation name	HIVE ID
Recombination	Pair_1_Recombination_Example	112331
Multiple Alignment	Entero_Multiple_Alignment	112330
Profiles	Pair_9_Profile	112263
	Pair_10_Profile	112218
	Pair_8_Profile	112216
	Pair_7_Profile	112215
	Pair_6_Profile	112214
	Pair_5_Profile	112213
	Pair_4_Profile	112212
	Pair_3_Profile	112211
	Pair_2_Profile	112210
	Pair_1_Profile	112209
Alignments	Pair_10_Alignment	112208
	Pair_9_Alignment	112207
	Pair_8_Alignment	112206
	Pair_7_Alignment	112204
	Pair_6_Alignment	112203
	Pair_5_Alignment	112202
	Pair_4_Alignment	112201
	Pair_3_Alignment	112200
	Pair_2_Alignment	112199
	Pair_1_Alignment	112198
Genome Concatenation	Enterovirus_Combined_Genome_Set	111335
EXAMPLE 2 - VACCINE STABILITY	Computation name	HIVE ID
Clustering	SNP Clustering	444304
Profiles	Plasmid	444265
	D: Run 3 Lot 1	444229
	C: Run 3 Lot 2	444228
	C: Run 3 Lot 1	444227
	B: Run 3 Lot 1	444226
	A: Run 3 Lot 2	444225
	A: Run 3 Lot 1	444224
	NC-2_Polio_3	444223
	D: Run 2 Lot 2	444222
	D: Run 2 Lot 1	444221
	C: Run 2 Lot 2	444220
	C: Run 2 Lot 1	444218
	B: Run 2 Lot 1	444216
	A: Run 2 Lot 2	444214
	A: Run 2 Lot 1	444210
	D: Run 1 Lot 2	444204
	D: Run 1 Lot 1	444203
	C: Run 1 Lot 2	444202
	C: Run 1 Lot 1	444200
	B: Run 1 Lot 1	444199
	A: Run 1 Lot 2	444198
	A: Run 1 Lot 1	444197
	D: Run 3 Lot 2	444196
Alignments	Plasmid versus Sabin123.fasta	444264
	D: Run 3 Lot 2 versus Sabin123.fasta	444143
	D: Run 3 Lot 1 versus Sabin123.fasta	444142
	C: Run 3 Lot 2 versus Sabin123.fasta	444141
	C: Run 3 Lot 1 versus Sabin123.fasta	444140
	B: Run 3 Lot 1 versus Sabin123.fasta	444139
	A: Run 3 Lot 2 versus Sabin123.fasta	444138
	A: Run 3 Lot 1 versus Sabin123.fasta	444137
	NC-2_Polio_3 versus Sabin123.fasta	444136
	D: Run 2 Lot 2 versus Sabin123.fasta	444135
	D: Run 2 Lot 1 versus Sabin123.fasta	444134
	C: Run 2 Lot 2versus Sabin123.fasta	444133
	C: Run 2 Lot 1 versus Sabin123.fasta	444132
	B: Run 2 Lot 1 versus Sabin123.fasta	444131
	A: Run 2 Lot 2 versus Sabin123.fasta	444130
	A: Run 2 Lot 1 versus Sabin123.fasta	444129
	D: Run 1 Lot 2 versus Sabin123.fasta	444128
	D: Run 1 Lot 1 versus Sabin123.fasta	444127
	C: Run 1 Lot 2 versus Sabin123.fasta	444126
	C: Run 1 Lot 1 versus Sabin123.fasta	444125
	B: Run 1 Lot 1 versus Sabin123.fasta	444124
	A: Run 1 Lot 2 versus Sabin123.fasta	444123
	A: Run 1 Lot 1 versus Sabin123.fasta	444078

## Sheet: Read_Me
To access the tools and data referenced in the manuscript, please go to the following URL:
http://hive.biochemistry.gwu.edu/review/HIVE_Infrastructure
The above URL will log you in and take you directly to the HIVE_Infrastructure folder in the file directory for the hive.reviewer user. This folder contains all data referenced in the manuscript, named as specified by the manuscript and by supplemental information below. In addition to datasets, you will also have access to the computational (alignment, profile, clustering) results discussed.
If you have any issues with the link due to firewalls, etc., please contact one of the corresponding authors and he will provide you with temporary authentication credentials.
Contact:
Vahan Simonyan, Ph.D.
240-888-3570
vahan.simonyan@fda.hhs.gov
Raja Mazumder, Ph.D.
202-994-5004
mazumder@gwu.edu
TO BROWSE FILES
When logged in through the URL, you should see the HIVE_Infrastructure folder highlighted (purple) in the left-hand home directory menu under the HIVE Space directory. If the folder is not highlighted it is not properly selected. You can select a folder by clicking on its name. Once selected, the files listed on the right should be all those files relevant to this manuscript. You may view all obj…
SUMMARY OF AVAILABLE FILES (See Supplemental tables for additional details)
23 Genomes
64 Reads
70 Computations (33 HIVE-hexagon, 33 HIVE-heptagon, 1 HIVE-octagon, 1 HIVE-Seq, 1 MAFFT, 1 Recombination)
2 Files (1 read-me .docx, 1 supplemental spreadsheet .xlsx)
viodb.zip	example viodb file fore reviewer reference
TO COMPUTE ALIGNMENT
If you would like to replicate a computation, click on HIVE-Portal to open the HIVE-Portal menu.	Next click Alignment and then choose the appropriate aligner. HIVE-hexagon runs for this publication were performed using the corresponding Viral mode.
HEXAGON INSTRUCTIONS
1) Specify a name for your alignment.
2) Select your data set (reads) from the Sequence Read dropdown menu.
Note: Reads and genomes are organized the same as in user home directory. When selection window	pops up, expand HIVE Space by clicking black arrow, then click HIVE_Infrastructure. Close selection window by clicking red X in top right corner.
3) Select your reference (genome) from the Reference Genome dropdown menu.
4) Minimum match length was set to 75 for all runs discussed in the paper.
5) Select Random vote between equally best alternative matches for Matches to Keep.
6) Leave percent mismatches allowed as default (15).
7) Once all parameters are specified, ALIGN button will appear. Click. Results will populate when complete.
HEPTAGON INSTRUCTIONS
1) From the hexagon results page select “Sequence Profiling” from the Profiling Tools menu
2) Leave all parameters at default values and click the “Analyse All References” button.
3) Click “OK” to continue.
OCTAGON INSTRUCTIONS
1) From the heptagon results click “Hierarchical Clustering” to the right of “what can you do next?”
2) Select your desired reference genome (in our case, Sabin123.fasta) from the dropdown menu
3) Select your desired reference gene (in our case, Sabin 3) from the dropdown menu
4) Under the dropdown menu for HIVE-Heptagon profiling results to compare, select all profiles for the sample data (23)
5) Click the Compute button.
